# Supplementary material for: About the Sterilization of Chitosan Hydrogel Nanoparticles
Source: PLoS One. 2016 Dec 21;11(12):e0168862. doi: 10.1371/journal.pone.0168862 (PMC5176313; doi:10.1371/journal.pone.0168862)
Supplement: S1 File — Size, PDI and Zeta Potential data. (XLSX) [file pone.0168862.s001.xlsx]

## Sheet: Size-Gi
CTRL	CTRL-8kGy	CTRL-13kGy	CTRL-25kGy	GLU-2.5%-CTRL	GLU-2.5%-8kGy	GLU-2.5%-13kGy	GLU-2.5%-25kGy	GLU-5%-CTRL	GLU-5%-8kGy	GLU-5%-13kGy	GLU-5%-25kGy	MAN-2.5%-CTRL	MAN-2.5%-8kGy	MAN-2.5%-13kGy	MAN-2.5%-25kGy	MAN-5%-CTRL	MAN-5%-8kGy	MAN-5%-13kGy	MAN-5%-25kGy
304	3058	1673	3183	450	399	396	301	376	350	338	280	363	329	307	300	395	362	358	344
295	3180	1603	2557	423	403	278	305	377	354	338	282	363	323	310	294	382	357	352	339
305	3150	1836	3133	437	400	284	269	383	356	344	280	354	324	303	292	385	358	346	335
302	3163	1753	3017	432	401	276	265
295	2890	1888	3238	343	409		265
299	3175	1819	3264	345
282	3300	1863	3164	338
278	3140		3272

## Sheet: ZP-Gi
CTRL	CTRL-8kGy	CTRL-13kGy	CTRL-25kGy	GLU-2.5%-CTRL	GLU-2.5%-8kGy	GLU-2.5%-13kGy	GLU-2.5%-25kGy	GLU-5%-CTRL	GLU-5%-8kGy	GLU-5%-13kGy	GLU-5%-25kGy	MAN-2.5%-CTRL	MAN-2.5%-8kGy	MAN-2.5%-13kGy	MAN-2.5%-25kGy	MAN-5%-CTRL	MAN-5%-8kGy	MAN-5%-13kGy	MAN-5%-25kGy
31.1	21.1	24.5	19.5	26.2	22.5	20.4	20.8	19	21.2	19.4	22.1	20.7	20.4	18.9	22.1	20.7	20.4	18.9
31.9	21.7	24.9	18.8	26.3	24	16.1	23.2	20.7	22.5	18.8	22.5	21.7	21.2	20.9	22.5	21.7	21.2	20.9
31.2	21.5	26.7	19.7	25.6	23.6	18.1	22.1	19.6	21.3	20.2	24.1	21.2	22.8	20.4	24.1	21.2	22.8	20.4
				25.3	23.1
					23.4
					22.6
22.1
22.5
24.1
20.7
21.7
21.2
20.4
21.2
22.8
18.9
20.9
20.4
22.1
22.5
24.1
20.7
21.7
21.2
20.4
21.2
22.8
18.9
20.9
20.4

## Sheet: PDI-Gi
metodo	pdi
CTRL	0.179
CTRL	0.199
CTRL	0.162
CTRL	0.162
CTRL	0.133
CTRL	0.104
CTRL	0.2
CTRL	0.247
CTRL	0.236
CTRL	0.184
CTRL	0.176
CTRL	0.179
CTRL	0.149
CTRL	0.187
CTRL	0.218
CTRL	0.209
CTRL	0.172
CTRL	0.162
GI-8kgi	0.716
GI-8kgi	0.528
GI-8kgi	0.393
GI-8kgi	0.674
GI-8kgi	0.606
GI-8kgi	0.583
GI-8kgi	0.706
GI-8kgi	0.804
GI-8kgi	0.672
GI-13kgi	0.545
GI-13kgi	0.55
GI-13kgi	0.51
GI-13kgi	0.489
GI-13kgi	0.56
GI-13kgi	0.511
GI-13kgi	0.524
GI-13kgi	0.542
GI-13kgi	0.574
GI-13kgi	0.491
GI-13kgi	0.584
GI-13kgi	0.6781
GI-25kgi	0.517
GI-25kgi	0.608
GI-25kgi	0.431
GI-25kgi	0.577
GI-25kgi	0.582
GI-25kgi	0.502
GI-25kgi	0.573
GI-25kgi	0.586
GI-25kgi	0.697
GI-25kgi	0.701
GI-25kgi	0.557
GI-25kgi	0.529

## Sheet: PZ-Oz
CTRL	CTRL-4P	CTRL-8P	CTRL-10P	GLU	GLU-8P	GLU-10P	MAN	MAN-8P	MAN-10P
26.7	21.9	22.5	21.9	27.45	27.11	31	25.78	23.47	25.08
27.5	23.5	21.6	21.2	26.01	28.38	26.86	26.56	22.44	23.47
27.3	22.8	22.6	20.5	27.46	29	23.7	27.28	20.73	24.78

## Sheet: Size-Oz
Cs-HNP	size
CTRL	384
CTRL	380
CTRL	378
CTRL-4P	315
CTRL-4P	317
CTRL-4P	313
CTRL-8P	318
CTRL-8P	316
CTRL-8P	319
CTRL-10P	378
CTRL-10P	370
CTRL-10P	386
GLU	370
GLU	364
GLU	367
GLU-8P	344
GLU-8P	342
GLU-8P	338
GLU-10P	290
GLU-10P	291
GLU-10P	304
MAN	283
MAN	285
MAN	280
MAN-8P	269
MAN-8P	263
MAN-8P	262
MAN-10P	307
MAN-10P	322
MAN-10P	314

## Sheet: PDI-Oz
CTRL	CTRL-4P	CTRL-8P	CTRL-10P	GLU	GLU-8P	GLU-10P	MAN	MAN-8P	MAN-10P
0.143	0.171	0.236	0.19	0.194	0.243	0.254	0.161	0.196	0.247
0.154	0.196	0.232	0.21	0.187	0.227	0.26	0.181	0.205	0.192
0.182	0.2	0.253	0.17	0.184	0.235	0.205	0.183	0.195	0.193
