# Supplementary material for: About the Sterilization of Chitosan Hydrogel Nanoparticles
Source: PLoS One. 2016 Dec 21;11(12):e0168862. doi: 10.1371/journal.pone.0168862 (PMC5176313; doi:10.1371/journal.pone.0168862)
Supplement: S2 File — UV-Vis spectral data. (XLSX) [file pone.0168862.s002.xlsx]

## Sheet: Mannitol -Ozono
Wavelength (nm)	Manitol-Ctrl -1	Manitol-Ctrl -2	Manitol-Ctrl -3	NP-Mannitol-10P-1	NP-Mannitol-10P-2	NP-Mannitol-10P-3	Mannitol-10P-1	Mannitol-10P-2	Mannitol-10P-3	Mannitol-8p-1	Mannitol-8p-2	Mannitol-8p-3	NP-Mannitol-8P -1	NP-Mannitol-8P -2	NP-Mannitol-8P -3	CS-HNP-Mannitol 5% 8P	CS-HNP-Mannitol 5% 10P	CS-HNP-Mannitol 5%Ctrl	Mannitol 5% -Oz - 10P	Mannitol 5% -Oz - 8P
800	0.002118	0.004084	0.00238	-0.004106	-0.001932	-0.002627	-0.016167	-0.01477	-0.014833	-0.015416	-0.014697	-0.016202	-0.00068	-0.001364	-0.003203	-0.001749	-0.00288833	0.00286067	-0.0152567	-0.0154383
798	0.001903	0.001821	0.002471	-0.00326	-0.003374	-0.002593	-0.018082	-0.016636	-0.016332	-0.016993	-0.017109	-0.017565	-0.002793	-0.003226	-0.004153	-0.00339067	-0.00307567	0.002065	-0.0170167	-0.0172223
796	0.003924	0.0032	0.004454	-0.000546	-0.003011	-0.001543	-0.015383	-0.014403	-0.015239	-0.015784	-0.016643	-0.016935	-0.000369	-0.002974	-0.003793	-0.00237867	-0.0017	0.00385933	-0.0150083	-0.016454
794	0.001746	0.003715	0.003704	-0.002755	-0.002705	-0.002795	-0.013702	-0.016015	-0.016813	-0.018195	-0.018395	-0.018617	-0.004672	-0.004818	-0.005404	-0.00496467	-0.00275167	0.003055	-0.01551	-0.0184023
792	0.00134	0.00359	0.003154	-0.002412	-0.000546	-0.001535	-0.016176	-0.015036	-0.016851	-0.015702	-0.016205	-0.015788	-0.00296	-0.003408	-0.004317	-0.00356167	-0.00149767	0.00269467	-0.016021	-0.0158983
790	0.002957	0.001	0.00255	-0.001894	-0.001569	-0.001208	-0.0161	-0.015454	-0.016779	-0.016757	-0.01617	-0.01646	-0.004039	-0.002935	-0.002845	-0.003273	-0.001557	0.002169	-0.016111	-0.0164623
788	0.003526	0.00362	0.002177	0.000533	-0.00105	5e-06	-0.015159	-0.017441	-0.015461	-0.015737	-0.015918	-0.015596	-0.000643	-0.001209	-0.001496	-0.001116	-0.000170667	0.00310767	-0.0160203	-0.0157503
786	0.006281	0.004933	0.004212	0.000583	0.002037	0.000825	-0.014901	-0.011994	-0.013884	-0.015567	-0.013357	-0.015331	-0.000285	0.000412	-0.000902	-0.000258333	0.00114833	0.005142	-0.013593	-0.0147517
784	0.003249	0.003221	0.001912	-0.00048	-0.00068	-0.001262	-0.015206	-0.01494	-0.016027	-0.01616	-0.015801	-0.017133	-0.000175	-0.001994	-0.002201	-0.00145667	-0.000807333	0.002794	-0.015391	-0.0163647
782	0.005509	0.002776	0.004146	9.6e-05	-0.000413	0.000607	-0.016671	-0.015888	-0.015216	-0.01482	-0.01427	-0.015598	-0.003454	-0.002528	-0.001008	-0.00233	9.66667e-05	0.00414367	-0.015925	-0.014896
780	0.00546	0.002845	0.003972	-0.000178	-0.000851	-0.000266	-0.016712	-0.015575	-0.013655	-0.014855	-0.014093	-0.017283	-0.001494	-0.002106	-0.000225	-0.001275	-0.000431667	0.00409233	-0.015314	-0.0154103
778	0.002895	0.001168	0.002287	-0.001914	-0.001572	-0.002068	-0.01733	-0.017873	-0.016963	-0.016918	-0.01714	-0.017884	-0.002146	-0.003854	-0.003851	-0.00328367	-0.00185133	0.00211667	-0.0173887	-0.017314
776	0.006834	0.006575	0.006169	0.002817	0.001239	0.001164	-0.014023	-0.015594	-0.012512	-0.014122	-0.013031	-0.015121	-0.00064	0.003004	7.6e-05	0.000813333	0.00174	0.006526	-0.014043	-0.0140913
774	0.003151	0.003099	0.00467	0.000364	0.000901	-0.000266	-0.015204	-0.018219	-0.017191	-0.017085	-0.017512	-0.017273	-0.001504	-0.002321	-0.002456	-0.00209367	0.000333	0.00364	-0.0168713	-0.01729
772	0.004159	0.004572	0.004391	-0.001328	-0.002301	-7.6e-05	-0.015448	-0.018159	-0.016628	-0.017719	-0.017336	-0.016271	-0.002898	-0.001232	-0.002962	-0.002364	-0.001235	0.004374	-0.016745	-0.0171087
770	0.004439	0.004987	0.005167	-0.000733	-0.00036	-0.002305	-0.015522	-0.015667	-0.016523	-0.017542	-0.01675	-0.016823	-0.002434	-0.002717	-0.003312	-0.002821	-0.00113267	0.00486433	-0.015904	-0.0170383
768	0.00473	0.004683	0.002823	-0.001909	-0.000472	-0.001976	-0.015864	-0.016363	-0.017038	-0.018643	-0.017424	-0.016754	-0.003212	-0.003033	-0.003176	-0.00314033	-0.00145233	0.00407867	-0.0164217	-0.017607
766	0.006069	0.004933	0.004995	-0.000728	-0.000438	-0.000717	-0.017772	-0.015031	-0.016713	-0.017439	-0.016838	-0.016827	-0.001989	-0.002054	-0.001854	-0.00196567	-0.000627667	0.00533233	-0.0165053	-0.0170347
764	0.00496	0.005314	0.005477	-0.000889	-0.000703	-0.000104	-0.016022	-0.015814	-0.015613	-0.015607	-0.016296	-0.016634	-0.001885	-0.001897	-0.001411	-0.001731	-0.000565333	0.00525033	-0.0158163	-0.016179
762	0.002973	0.002894	0.002733	-0.001586	-0.001893	-0.000518	-0.017816	-0.018662	-0.017368	-0.018441	-0.018017	-0.018421	-0.002771	-0.003987	-0.003427	-0.003395	-0.00133233	0.00286667	-0.0179487	-0.018293
760	0.003937	0.005407	0.004868	-0.00206	-0.000738	-0.002783	-0.016232	-0.016599	-0.016243	-0.017643	-0.016651	-0.017898	-0.002928	-0.001642	-0.003448	-0.00267267	-0.00186033	0.00473733	-0.016358	-0.0173973
758	0.004607	0.006902	0.005805	-0.00016	-0.000273	-0.000373	-0.016884	-0.015114	-0.015286	-0.018139	-0.016398	-0.017489	-0.000653	9.4e-05	-0.000735	-0.000431333	-0.000268667	0.00577133	-0.0157613	-0.017342
756	0.006263	0.005586	0.005482	-0.000674	6.9e-05	-0.000127	-0.015298	-0.016596	-0.01564	-0.016849	-0.017613	-0.016278	-0.001744	-0.001568	-0.000994	-0.00143533	-0.000244	0.005777	-0.0158447	-0.0169133
754	0.005326	0.005822	0.005633	0.000997	0.000982	0.000691	-0.016841	-0.0147	-0.015509	-0.015751	-0.016696	-0.01647	-0.000732	-0.001457	-0.000756	-0.000981667	0.00089	0.00559367	-0.0156833	-0.0163057
752	0.005775	0.005164	0.005733	-0.000456	0.000102	-0.001634	-0.016199	-0.018293	-0.01616	-0.017586	-0.01664	-0.016078	-0.001026	-0.001547	-0.000842	-0.00113833	-0.000662667	0.00555733	-0.016884	-0.016768
750	0.005713	0.006495	0.005567	0.000988	-0.000828	-0.000525	-0.016476	-0.015269	-0.015797	-0.017048	-0.016458	-0.016634	-0.001918	-0.000736	-0.001048	-0.001234	-0.000121667	0.005925	-0.0158473	-0.0167133
748	0.005331	0.005601	0.004228	-0.00072	-7.8e-05	-0.000775	-0.016515	-0.017328	-0.016522	-0.018038	-0.016826	-0.017414	-0.000643	-0.002696	-0.000889	-0.00140933	-0.000524333	0.00505333	-0.0167883	-0.017426
746	0.005979	0.005558	0.004917	0.000597	0.000237	-0.001296	-0.017944	-0.017761	-0.016704	-0.018056	-0.017725	-0.018987	-0.002175	-0.002568	-0.001964	-0.00223567	-0.000154	0.00548467	-0.0174697	-0.018256
744	0.005954	0.005779	0.006675	0.000698	-0.000422	-0.000652	-0.016474	-0.016128	-0.015862	-0.016456	-0.017905	-0.01696	-0.001688	-0.001115	-0.001293	-0.00136533	-0.000125333	0.006136	-0.0161547	-0.017107
742	0.006556	0.006502	0.005148	0.000978	0.001185	0.000536	-0.01649	-0.016571	-0.017946	-0.016533	-0.017118	-0.016094	-0.000187	-0.000529	-0.001958	-0.000891333	0.000899667	0.00606867	-0.0170023	-0.0165817
740	0.006466	0.008323	0.006498	0.001185	0.00053	3.9e-05	-0.015465	-0.016379	-0.016338	-0.01777	-0.017253	-0.016835	-0.000113	-0.000392	0.000233	-9.06667e-05	0.000584667	0.00709567	-0.0160607	-0.017286
738	0.005405	0.005217	0.005609	-0.000931	0.000132	-0.001869	-0.017567	-0.018984	-0.017737	-0.018896	-0.018664	-0.018247	-0.001913	-0.002212	-0.00303	-0.002385	-0.000889333	0.00541033	-0.018096	-0.0186023
736	0.006339	0.005821	0.006785	0.000629	0.000933	0.000256	-0.016387	-0.015506	-0.016984	-0.017862	-0.017292	-0.018676	-0.000931	-0.000973	-0.001136	-0.00101333	0.000606	0.006315	-0.0162923	-0.0179433
734	0.006798	0.0063	0.006968	0.001293	0.001113	0.001071	-0.017429	-0.017777	-0.017256	-0.016705	-0.017738	-0.016878	-0.000354	-0.000982	-0.000387	-0.000574333	0.001159	0.00668867	-0.0174873	-0.017107
732	0.005114	0.006373	0.005831	0.000575	0.00034	-0.000254	-0.017192	-0.018837	-0.018262	-0.018763	-0.017	-0.018545	-0.001454	-0.000499	6.4e-05	-0.000629667	0.000220333	0.00577267	-0.018097	-0.0181027
730	0.006336	0.006866	0.006519	0.000138	-0.000655	0.001691	-0.01667	-0.017661	-0.01728	-0.018882	-0.018335	-0.017785	-0.001042	-0.001406	-0.000363	-0.000937	0.000391333	0.00657367	-0.0172037	-0.018334
728	0.007063	0.007305	0.006657	0.001148	0.001156	-0.000958	-0.016827	-0.016944	-0.019126	-0.017921	-0.018148	-0.01809	-0.001688	-0.000415	-0.000964	-0.00102233	0.000448667	0.00700833	-0.0176323	-0.018053
726	0.006835	0.007458	0.0065	0.001781	0.000443	0.00068	-0.01725	-0.016943	-0.017633	-0.017641	-0.017083	-0.017079	0.000291	-0.000917	-0.001296	-0.000640667	0.000968	0.006931	-0.0172753	-0.0172677
724	0.006963	0.007236	0.00777	0.000359	0.000731	0.000224	-0.017481	-0.017061	-0.018782	-0.018476	-0.017114	-0.017541	7.8e-05	-0.00109	-0.000992	-0.000668	0.000438	0.007323	-0.0177747	-0.0177103
722	0.007021	0.006885	0.006803	0.000301	0.000206	-0.000159	-0.017648	-0.017352	-0.017631	-0.018813	-0.018649	-0.017763	-0.001189	-0.001033	-0.00135	-0.00119067	0.000116	0.006903	-0.0175437	-0.0184083
720	0.00689	0.006765	0.007747	0.000683	0.000328	-1.9e-05	-0.017406	-0.018478	-0.017376	-0.016486	-0.018051	-0.017714	-0.000475	-0.001165	-5.4e-05	-0.000564667	0.000330667	0.007134	-0.0177533	-0.017417
718	0.007622	0.007414	0.008507	0.002755	0.001285	0.002026	-0.016674	-0.016771	-0.016822	-0.017209	-0.016383	-0.017387	0.001585	-0.000142	0.000158	0.000533667	0.002022	0.00784767	-0.0167557	-0.016993
716	0.00903	0.008292	0.009438	0.002232	0.002838	0.001304	-0.016396	-0.017589	-0.017625	-0.017192	-0.017907	-0.017235	0.00039	0.000709	0.000402	0.000500333	0.00212467	0.00892	-0.0172033	-0.0174447
714	0.008421	0.008722	0.008578	0.000989	0.001889	0.000964	-0.016203	-0.017038	-0.017475	-0.016863	-0.017816	-0.018224	0.000692	-0.000849	0.000112	-1.5e-05	0.00128067	0.00857367	-0.0169053	-0.0176343
712	0.008169	0.00918	0.009019	0.002569	0.002758	0.002738	-0.015975	-0.016034	-0.017417	-0.016517	-0.016398	-0.017426	0.001264	0.000832	0.001	0.001032	0.00268833	0.00878933	-0.0164753	-0.0167803
710	0.008682	0.007425	0.007369	0.000612	0.002032	0.001502	-0.017516	-0.017612	-0.017888	-0.018019	-0.01784	-0.018512	0.001041	-0.001216	-0.001651	-0.000608667	0.001382	0.00782533	-0.017672	-0.0181237
708	0.00835	0.009482	0.00778	0.002953	0.0025	0.002101	-0.016981	-0.01782	-0.017704	-0.017116	-0.017881	-0.017072	0.000102	-0.000864	0.000157	-0.000201667	0.002518	0.00853733	-0.0175017	-0.0173563
706	0.007976	0.009336	0.009378	0.002114	0.002414	0.001422	-0.017045	-0.017124	-0.017753	-0.017251	-0.017652	-0.018275	0.001049	-0.000469	0.000208	0.000262667	0.00198333	0.00889667	-0.0173073	-0.017726
704	0.009542	0.009577	0.009987	0.002478	0.003383	0.002186	-0.016844	-0.016366	-0.016808	-0.0178	-0.017149	-0.017198	0.00144	0.001017	0.001717	0.00139133	0.00268233	0.009702	-0.0166727	-0.0173823
702	0.0083	0.009029	0.00918	0.001802	0.00166	0.001809	-0.01801	-0.01734	-0.017537	-0.018074	-0.018152	-0.018052	0.000683	-0.000294	0.000465	0.000284667	0.001757	0.00883633	-0.017629	-0.0180927
700	0.009346	0.009446	0.009427	0.002096	0.002673	0.002349	-0.016739	-0.016978	-0.01651	-0.017673	-0.017825	-0.01721	0.001656	0.000385	0.001214	0.001085	0.00237267	0.00940633	-0.0167423	-0.0175693
698	0.010036	0.010351	0.010368	0.00265	0.002583	0.003051	-0.016341	-0.016733	-0.016684	-0.016795	-0.01755	-0.017295	0.001388	0.001355	0.001168	0.00130367	0.00276133	0.0102517	-0.016586	-0.0172133
696	0.010126	0.009883	0.009798	0.003066	0.003205	0.001855	-0.01694	-0.016356	-0.017395	-0.017274	-0.017493	-0.018033	0.001735	0.001253	0.000966	0.001318	0.00270867	0.00993567	-0.016897	-0.0176
694	0.009751	0.010143	0.009845	0.002932	0.003192	0.003503	-0.01696	-0.016521	-0.016931	-0.017509	-0.017572	-0.017798	0.001769	0.00095	0.001204	0.00130767	0.003209	0.009913	-0.016804	-0.0176263
692	0.011105	0.010049	0.010347	0.003496	0.003719	0.003206	-0.016342	-0.016792	-0.01696	-0.017595	-0.017707	-0.016315	0.002006	0.001618	0.001389	0.001671	0.00347367	0.0105003	-0.016698	-0.0172057
690	0.011083	0.010516	0.010477	0.002804	0.00305	0.00267	-0.016922	-0.016589	-0.017756	-0.017233	-0.017396	-0.01769	0.002294	0.001519	0.00139	0.00173433	0.00284133	0.010692	-0.017089	-0.0174397
688	0.011217	0.010981	0.011059	0.003136	0.003039	0.003278	-0.017206	-0.016844	-0.017155	-0.017456	-0.017205	-0.017298	0.002373	0.001942	0.001899	0.00207133	0.003151	0.0110857	-0.0170683	-0.0173197
686	0.01049	0.010736	0.010925	0.002591	0.003697	0.00317	-0.01696	-0.017251	-0.017212	-0.018096	-0.017187	-0.017529	0.001462	0.00155	0.000827	0.00127967	0.00315267	0.010717	-0.017141	-0.017604
684	0.010695	0.010759	0.010757	0.00334	0.003509	0.003519	-0.017523	-0.017533	-0.017907	-0.018219	-0.017949	-0.017954	0.001333	0.001366	0.001205	0.00130133	0.003456	0.010737	-0.0176543	-0.0180407
682	0.011104	0.011264	0.0113	0.003786	0.003882	0.003668	-0.017125	-0.017062	-0.017013	-0.017674	-0.017608	-0.018027	0.001978	0.00177	0.002177	0.001975	0.00377867	0.0112227	-0.0170667	-0.0177697
680	0.011352	0.011398	0.01146	0.004068	0.004138	0.00374	-0.017175	-0.016624	-0.017128	-0.017693	-0.017879	-0.01755	0.002421	0.002027	0.002282	0.00224333	0.003982	0.0114033	-0.0169757	-0.0177073
678	0.010681	0.010921	0.011172	0.004131	0.00311	0.003659	-0.017892	-0.017507	-0.017593	-0.018506	-0.018367	-0.018347	0.001682	0.001634	0.001917	0.00174433	0.00363333	0.0109247	-0.017664	-0.0184067
676	0.012422	0.012311	0.012427	0.004561	0.004573	0.004419	-0.01631	-0.016281	-0.016238	-0.017251	-0.017107	-0.017518	0.002719	0.002338	0.002815	0.002624	0.00451767	0.0123867	-0.0162763	-0.017292
674	0.012081	0.012296	0.012383	0.004246	0.004497	0.003542	-0.01715	-0.017399	-0.017295	-0.017805	-0.017836	-0.017642	0.002694	0.002339	0.002515	0.002516	0.004095	0.0122533	-0.0172813	-0.017761
672	0.011742	0.011788	0.012125	0.004165	0.003996	0.003904	-0.017662	-0.017287	-0.017455	-0.017869	-0.018366	-0.018208	0.002653	0.002154	0.002558	0.002455	0.00402167	0.011885	-0.017468	-0.0181477
670	0.012744	0.012393	0.012444	0.003612	0.004516	0.004416	-0.016558	-0.016668	-0.016965	-0.017603	-0.018597	-0.016715	0.00328	0.002592	0.00326	0.003044	0.00418133	0.012527	-0.0167303	-0.0176383
668	0.01173	0.01076	0.012153	0.005283	0.004035	0.004642	-0.01822	-0.017254	-0.017447	-0.018865	-0.018417	-0.017941	0.002678	0.002322	0.002334	0.00244467	0.00465333	0.0115477	-0.0176403	-0.0184077
666	0.012909	0.012048	0.010506	0.003198	0.005148	0.004151	-0.017435	-0.018344	-0.017221	-0.019238	-0.01855	-0.019162	0.003247	0.002317	0.001919	0.00249433	0.00416567	0.011821	-0.0176667	-0.0189833
664	0.012564	0.014013	0.013591	0.004828	0.006114	0.005575	-0.016619	-0.016842	-0.015529	-0.017144	-0.016308	-0.017106	0.004761	0.00484	0.0032	0.004267	0.00550567	0.0133893	-0.01633	-0.0168527
662	0.012101	0.012812	0.011022	0.003528	0.004571	0.004109	-0.019093	-0.017808	-0.01854	-0.018783	-0.019124	-0.019239	0.003102	0.00209	0.001767	0.00231967	0.00406933	0.0119783	-0.0184803	-0.0190487
660	0.012423	0.01311	0.013082	0.004921	0.005123	0.004651	-0.017577	-0.017268	-0.017508	-0.018452	-0.018145	-0.018514	0.0045	0.002828	0.003273	0.00353367	0.00489833	0.0128717	-0.017451	-0.0183703
658	0.013419	0.01295	0.012802	0.003927	0.005957	0.005851	-0.017654	-0.017265	-0.017813	-0.018603	-0.017817	-0.019266	0.002439	0.002342	0.002353	0.002378	0.005245	0.013057	-0.0175773	-0.018562
656	0.013387	0.013544	0.014372	0.004646	0.005644	0.005316	-0.017491	-0.01676	-0.017261	-0.017543	-0.018059	-0.018397	0.002998	0.003428	0.003078	0.003168	0.005202	0.0137677	-0.0171707	-0.0179997
654	0.013296	0.013723	0.01342	0.005683	0.005507	0.004724	-0.017691	-0.017963	-0.018602	-0.018631	-0.019202	-0.018686	0.003123	0.002314	0.003667	0.00303467	0.00530467	0.0134797	-0.0180853	-0.0188397
652	0.013602	0.014018	0.014127	0.005369	0.007013	0.005807	-0.017732	-0.017346	-0.017644	-0.019118	-0.018604	-0.017007	0.004758	0.00363	0.003671	0.00401967	0.006063	0.0139157	-0.017574	-0.018243
650	0.014677	0.01438	0.014229	0.005173	0.004656	0.006223	-0.017285	-0.018133	-0.016996	-0.01858	-0.018302	-0.018076	0.003305	0.003164	0.003263	0.003244	0.00535067	0.0144287	-0.0174713	-0.0183193
648	0.01521	0.014953	0.014924	0.005909	0.004897	0.004684	-0.018217	-0.018031	-0.018052	-0.017818	-0.018846	-0.019044	0.003733	0.004314	0.003919	0.00398867	0.00516333	0.015029	-0.0181	-0.0185693
646	0.015417	0.015798	0.016168	0.007305	0.00726	0.006923	-0.016044	-0.016037	-0.017422	-0.016454	-0.017584	-0.01766	0.005876	0.005181	0.005232	0.00542967	0.00716267	0.0157943	-0.016501	-0.0172327
644	0.015473	0.015883	0.015554	0.006994	0.007417	0.006989	-0.017261	-0.017177	-0.016178	-0.018684	-0.017902	-0.018216	0.005014	0.005674	0.005498	0.00539533	0.00713333	0.0156367	-0.016872	-0.0182673
642	0.016086	0.015552	0.016072	0.007298	0.00749	0.0078	-0.01647	-0.016294	-0.017332	-0.017285	-0.017828	-0.017116	0.005252	0.005057	0.005798	0.005369	0.00752933	0.0159033	-0.0166987	-0.0174097
640	0.015265	0.015372	0.015879	0.006049	0.007025	0.006122	-0.018805	-0.017734	-0.01856	-0.01938	-0.018654	-0.019945	0.004799	0.005376	0.004235	0.00480333	0.00639867	0.0155053	-0.0183663	-0.0193263
638	0.015567	0.01612	0.016392	0.00726	0.006771	0.006537	-0.01838	-0.017702	-0.017397	-0.017858	-0.017684	-0.01863	0.005817	0.004963	0.004968	0.00524933	0.006856	0.0160263	-0.0178263	-0.0180573
636	0.01525	0.016064	0.01641	0.007117	0.006116	0.006766	-0.017587	-0.018163	-0.017669	-0.018737	-0.018192	-0.018911	0.005195	0.005177	0.005256	0.00520933	0.00666633	0.015908	-0.0178063	-0.0186133
634	0.016608	0.016185	0.016294	0.00698	0.007234	0.006918	-0.018267	-0.018294	-0.018	-0.019739	-0.01835	-0.019628	0.005723	0.004813	0.004604	0.00504667	0.007044	0.0163623	-0.018187	-0.019239
632	0.016632	0.016043	0.017281	0.008216	0.006821	0.006607	-0.017363	-0.017945	-0.018561	-0.018793	-0.018599	-0.018335	0.005604	0.005056	0.005959	0.00553967	0.00721467	0.016652	-0.0179563	-0.0185757
630	0.017649	0.016853	0.016886	0.007111	0.007912	0.008364	-0.017943	-0.017271	-0.017233	-0.017765	-0.018768	-0.018081	0.006724	0.005134	0.005935	0.005931	0.00779567	0.0171293	-0.0174823	-0.0182047
628	0.017855	0.016869	0.016754	0.008867	0.0083	0.007697	-0.017286	-0.018137	-0.017089	-0.017765	-0.017428	-0.018657	0.006468	0.005995	0.005929	0.00613067	0.008288	0.0171593	-0.017504	-0.01795
626	0.018661	0.018402	0.018708	0.007848	0.00848	0.007804	-0.017785	-0.017686	-0.017098	-0.017508	-0.017521	-0.017836	0.007084	0.006173	0.006149	0.00646867	0.008044	0.0185903	-0.017523	-0.0176217
624	0.018006	0.017848	0.017361	0.008338	0.008119	0.008602	-0.017943	-0.018317	-0.017605	-0.018716	-0.018368	-0.018287	0.006241	0.005725	0.006969	0.00631167	0.008353	0.0177383	-0.017955	-0.018457
622	0.018496	0.018071	0.016998	0.008617	0.008888	0.007321	-0.018318	-0.017184	-0.01855	-0.018793	-0.019347	-0.019064	0.007312	0.006666	0.006053	0.006677	0.00827533	0.017855	-0.0180173	-0.019068
620	0.018519	0.018503	0.018786	0.007942	0.008938	0.008204	-0.018003	-0.017948	-0.017322	-0.019508	-0.019009	-0.018497	0.006912	0.005933	0.0062	0.00634833	0.00836133	0.0186027	-0.0177577	-0.0190047
618	0.019217	0.018102	0.018668	0.009297	0.008947	0.00868	-0.017769	-0.018422	-0.018207	-0.018388	-0.019016	-0.018552	0.006924	0.006887	0.006953	0.00692133	0.00897467	0.0186623	-0.0181327	-0.018652
616	0.019472	0.018922	0.019424	0.008621	0.009661	0.008966	-0.01759	-0.017369	-0.017715	-0.019099	-0.018013	-0.018598	0.007847	0.006852	0.007001	0.00723333	0.00908267	0.0192727	-0.017558	-0.01857
614	0.020539	0.02024	0.019996	0.010144	0.009895	0.010357	-0.016902	-0.016911	-0.017259	-0.017739	-0.017759	-0.017648	0.008698	0.008286	0.00851	0.008498	0.010132	0.0202583	-0.017024	-0.0177153
612	0.019177	0.019063	0.019532	0.00899	0.009373	0.009171	-0.01774	-0.018316	-0.018706	-0.018865	-0.019311	-0.019625	0.007849	0.006565	0.006918	0.00711067	0.009178	0.0192573	-0.018254	-0.019267
610	0.018856	0.019508	0.019771	0.00938	0.009438	0.008942	-0.01772	-0.018371	-0.01831	-0.018651	-0.018712	-0.019079	0.007462	0.00716	0.00764	0.00742067	0.00925333	0.0193783	-0.0181337	-0.018814
608	0.020021	0.019872	0.020115	0.00967	0.009851	0.009556	-0.017883	-0.018441	-0.018288	-0.019144	-0.019417	-0.01916	0.007402	0.00634	0.007303	0.007015	0.00969233	0.0200027	-0.018204	-0.0192403
606	0.019768	0.019832	0.01994	0.00983	0.009777	0.009332	-0.017939	-0.018144	-0.018594	-0.019093	-0.019655	-0.018943	0.008109	0.006935	0.007474	0.007506	0.00964633	0.0198467	-0.0182257	-0.0192303
604	0.020424	0.021234	0.02049	0.010124	0.010732	0.009811	-0.016974	-0.018388	-0.017659	-0.018642	-0.018528	-0.018965	0.008285	0.007993	0.007673	0.00798367	0.0102223	0.020716	-0.0176737	-0.0187117
602	0.020797	0.020497	0.020777	0.010012	0.009808	0.010134	-0.017776	-0.018809	-0.01897	-0.01912	-0.019488	-0.019372	0.008092	0.007865	0.007245	0.007734	0.00998467	0.0206903	-0.0185183	-0.0193267
600	0.021615	0.021643	0.021663	0.010765	0.01113	0.010822	-0.017523	-0.018062	-0.018007	-0.01843	-0.018643	-0.018999	0.009462	0.007872	0.007904	0.00841267	0.0109057	0.0216403	-0.017864	-0.0186907
598	0.021497	0.021354	0.021689	0.011081	0.010761	0.010838	-0.017691	-0.018334	-0.018209	-0.018746	-0.01912	-0.019087	0.008994	0.008705	0.008403	0.00870067	0.0108933	0.0215133	-0.018078	-0.0189843
596	0.021935	0.022787	0.022541	0.011468	0.011634	0.011599	-0.016906	-0.017856	-0.018022	-0.018234	-0.019041	-0.017916	0.009833	0.008302	0.008965	0.00903333	0.011567	0.022421	-0.0175947	-0.018397
594	0.022733	0.022196	0.022363	0.011282	0.011975	0.011589	-0.017342	-0.017973	-0.018038	-0.018974	-0.018284	-0.018831	0.009754	0.0089	0.008402	0.00901867	0.0116153	0.0224307	-0.0177843	-0.0186963
592	0.022574	0.022098	0.023022	0.011705	0.011913	0.011415	-0.017329	-0.018614	-0.018163	-0.018488	-0.018924	-0.018893	0.009634	0.008963	0.00941	0.00933567	0.0116777	0.0225647	-0.0180353	-0.0187683
590	0.022762	0.023398	0.022915	0.011925	0.011768	0.011455	-0.018041	-0.018792	-0.01849	-0.019292	-0.019115	-0.018888	0.010198	0.008957	0.009198	0.009451	0.011716	0.023025	-0.018441	-0.0190983
588	0.023286	0.023974	0.023301	0.012971	0.01287	0.012578	-0.017498	-0.01795	-0.018533	-0.018502	-0.018705	-0.01854	0.011055	0.010132	0.010567	0.0105847	0.0128063	0.0235203	-0.0179937	-0.0185823
586	0.023239	0.022731	0.023039	0.012087	0.011703	0.011934	-0.017574	-0.018428	-0.017972	-0.019597	-0.019566	-0.019563	0.009829	0.010127	0.010079	0.0100117	0.011908	0.023003	-0.0179913	-0.0195753
584	0.024733	0.024295	0.024973	0.012248	0.012079	0.012264	-0.016923	-0.017752	-0.018637	-0.018685	-0.01863	-0.018462	0.010449	0.010132	0.010034	0.010205	0.012197	0.024667	-0.0177707	-0.0185923
582	0.025069	0.024943	0.024776	0.013568	0.013324	0.013067	-0.016809	-0.018388	-0.01801	-0.019152	-0.018734	-0.018913	0.011202	0.010281	0.010932	0.010805	0.0133197	0.0249293	-0.0177357	-0.018933
580	0.024554	0.025126	0.025708	0.012988	0.013158	0.013069	-0.01683	-0.018484	-0.018717	-0.019218	-0.018891	-0.019103	0.01129	0.010929	0.010914	0.0110443	0.0130717	0.0251293	-0.0180103	-0.0190707
578	0.025895	0.025371	0.025699	0.014117	0.013958	0.013449	-0.017056	-0.017819	-0.017258	-0.018382	-0.018339	-0.018894	0.011913	0.011743	0.011218	0.0116247	0.0138413	0.025655	-0.0173777	-0.0185383
576	0.024556	0.025097	0.025708	0.013079	0.012961	0.012986	-0.017205	-0.018621	-0.018932	-0.019449	-0.01933	-0.019884	0.011459	0.010836	0.010387	0.010894	0.0130087	0.0251203	-0.0182527	-0.0195543
574	0.025793	0.025859	0.026036	0.014239	0.013788	0.013758	-0.017471	-0.018186	-0.01828	-0.019009	-0.01907	-0.018672	0.011511	0.010864	0.011284	0.0112197	0.0139283	0.025896	-0.017979	-0.018917
572	0.025681	0.026	0.026805	0.013795	0.014448	0.014088	-0.017416	-0.018488	-0.01875	-0.019569	-0.01943	-0.019304	0.011917	0.011371	0.01167	0.0116527	0.0141103	0.026162	-0.018218	-0.0194343
570	0.025905	0.02598	0.025071	0.013219	0.013635	0.013722	-0.017602	-0.018839	-0.019472	-0.019555	-0.019881	-0.020051	0.011788	0.010924	0.011583	0.0114317	0.0135253	0.025652	-0.0186377	-0.019829
568	0.02645	0.026591	0.026687	0.01403	0.014147	0.01421	-0.016775	-0.018631	-0.018293	-0.01969	-0.019214	-0.020102	0.012668	0.010922	0.011534	0.011708	0.014129	0.026576	-0.0178997	-0.0196687
566	0.026581	0.026748	0.027239	0.014525	0.014482	0.014317	-0.017793	-0.018798	-0.019364	-0.019035	-0.020061	-0.019843	0.012774	0.011362	0.012609	0.0122483	0.0144413	0.026856	-0.0186517	-0.0196463
564	0.027052	0.027013	0.027151	0.014847	0.014757	0.014595	-0.017327	-0.018932	-0.018952	-0.019724	-0.019481	-0.019923	0.012476	0.012642	0.012167	0.0124283	0.014733	0.027072	-0.0184037	-0.0197093
562	0.027896	0.028056	0.02867	0.015206	0.01574	0.015653	-0.016927	-0.018036	-0.01827	-0.019221	-0.019483	-0.019055	0.012855	0.013274	0.012713	0.0129473	0.015533	0.0282073	-0.0177443	-0.019253
560	0.027973	0.028015	0.028884	0.01493	0.015998	0.015536	-0.017011	-0.019239	-0.018595	-0.019833	-0.019805	-0.020062	0.013046	0.012489	0.012638	0.0127243	0.015488	0.0282907	-0.0182817	-0.0199
558	0.028991	0.028814	0.028521	0.015828	0.015457	0.015822	-0.016623	-0.019359	-0.018647	-0.018834	-0.019563	-0.019536	0.013713	0.013429	0.013219	0.0134537	0.0157023	0.0287753	-0.0182097	-0.019311
556	0.029097	0.029155	0.029064	0.016528	0.016517	0.015913	-0.017009	-0.01843	-0.018492	-0.019458	-0.019468	-0.019667	0.013522	0.013016	0.013333	0.0132903	0.0163193	0.0291053	-0.017977	-0.019531
554	0.029269	0.029692	0.029157	0.015873	0.016403	0.016266	-0.017634	-0.019216	-0.019327	-0.019588	-0.019999	-0.020011	0.013694	0.013787	0.013355	0.013612	0.0161807	0.0293727	-0.0187257	-0.019866
552	0.030124	0.029708	0.029931	0.016734	0.016501	0.016304	-0.016794	-0.019342	-0.019035	-0.019598	-0.01984	-0.019816	0.014356	0.013465	0.013684	0.013835	0.016513	0.029921	-0.0183903	-0.0197513
550	0.031046	0.030943	0.030835	0.017638	0.017796	0.017333	-0.016679	-0.018477	-0.018686	-0.01893	-0.019261	-0.019047	0.014943	0.014499	0.01441	0.0146173	0.017589	0.0309413	-0.0179473	-0.0190793
548	0.030656	0.030311	0.030595	0.017443	0.017357	0.01734	-0.017178	-0.01935	-0.019226	-0.020129	-0.019459	-0.01999	0.014334	0.014215	0.014441	0.01433	0.01738	0.0305207	-0.0185847	-0.0198593
546	0.031014	0.031065	0.031652	0.017869	0.017901	0.017089	-0.017161	-0.018811	-0.018873	-0.01952	-0.019704	-0.019556	0.01566	0.014882	0.014884	0.015142	0.0176197	0.0312437	-0.0182817	-0.0195933
544	0.031799	0.031739	0.032026	0.018276	0.018035	0.018147	-0.017	-0.018893	-0.018768	-0.019495	-0.019571	-0.019815	0.015529	0.015224	0.015384	0.015379	0.0181527	0.0318547	-0.0182203	-0.019627
542	0.032037	0.032209	0.03232	0.018028	0.018226	0.018044	-0.017494	-0.019171	-0.019298	-0.019883	-0.019876	-0.020075	0.015693	0.015179	0.015277	0.015383	0.0180993	0.0321887	-0.0186543	-0.0199447
540	0.03229	0.032171	0.032354	0.018442	0.018433	0.018582	-0.017412	-0.01926	-0.019333	-0.020042	-0.019902	-0.019995	0.016075	0.015414	0.015673	0.0157207	0.0184857	0.0322717	-0.0186683	-0.0199797
538	0.033154	0.03301	0.033154	0.018951	0.018554	0.018949	-0.017387	-0.019143	-0.018967	-0.019916	-0.01989	-0.020058	0.0163	0.015612	0.015996	0.0159693	0.018818	0.033106	-0.018499	-0.0199547
536	0.033708	0.033607	0.033683	0.019485	0.019138	0.019481	-0.017453	-0.018905	-0.01919	-0.019788	-0.019875	-0.019948	0.016845	0.016005	0.016283	0.0163777	0.019368	0.033666	-0.018516	-0.0198703
534	0.033787	0.033687	0.034161	0.019663	0.019459	0.019494	-0.017141	-0.01913	-0.01934	-0.020104	-0.020342	-0.020198	0.016469	0.016294	0.016371	0.016378	0.0195387	0.0338783	-0.018537	-0.0202147
532	0.034276	0.034511	0.034732	0.020197	0.01987	0.019967	-0.017527	-0.019025	-0.019111	-0.020183	-0.019884	-0.020133	0.017045	0.016884	0.016844	0.0169243	0.0200113	0.0345063	-0.0185543	-0.0200667
530	0.034914	0.035055	0.035439	0.020511	0.020103	0.020598	-0.01718	-0.019019	-0.019273	-0.020019	-0.020039	-0.02021	0.017246	0.017144	0.017291	0.017227	0.020404	0.035136	-0.0184907	-0.0200893
528	0.035381	0.035341	0.035515	0.020633	0.020576	0.020703	-0.017408	-0.019148	-0.019217	-0.020134	-0.020141	-0.020146	0.017781	0.017531	0.017812	0.017708	0.0206373	0.0354123	-0.018591	-0.0201403
526	0.036178	0.036119	0.036623	0.021465	0.021212	0.021183	-0.017046	-0.018658	-0.01911	-0.019877	-0.019668	-0.019936	0.018267	0.018317	0.018095	0.0182263	0.0212867	0.0363067	-0.0182713	-0.019827
524	0.036233	0.036615	0.036684	0.021716	0.021427	0.021512	-0.017376	-0.018851	-0.019262	-0.019724	-0.020296	-0.019663	0.018762	0.018079	0.018374	0.018405	0.0215517	0.0365107	-0.0184963	-0.0198943
522	0.036735	0.036843	0.037421	0.021876	0.021417	0.021497	-0.017512	-0.019509	-0.019442	-0.020332	-0.0202	-0.019963	0.018503	0.017726	0.018398	0.018209	0.0215967	0.0369997	-0.018821	-0.020165
520	0.037393	0.037634	0.037397	0.022032	0.022372	0.021956	-0.017399	-0.018995	-0.019299	-0.020231	-0.020372	-0.020331	0.018852	0.018561	0.018799	0.0187373	0.02212	0.0374747	-0.0185643	-0.0203113
518	0.037924	0.038338	0.038471	0.022903	0.022937	0.023143	-0.017143	-0.018968	-0.019358	-0.020038	-0.020173	-0.020513	0.019622	0.019561	0.019814	0.0196657	0.0229943	0.0382443	-0.0184897	-0.0202413
516	0.038882	0.03851	0.039106	0.022944	0.0229	0.02287	-0.017591	-0.018966	-0.019244	-0.020444	-0.02049	-0.020507	0.019457	0.019758	0.020027	0.0197473	0.0229047	0.0388327	-0.0186003	-0.0204803
514	0.03952	0.039859	0.040102	0.024055	0.024309	0.023853	-0.017042	-0.018698	-0.018703	-0.019962	-0.019701	-0.019751	0.020457	0.020326	0.020864	0.020549	0.0240723	0.039827	-0.0181477	-0.0198047
512	0.039394	0.039618	0.040046	0.024306	0.023823	0.024049	-0.017386	-0.018762	-0.019005	-0.019984	-0.020163	-0.020364	0.020454	0.020364	0.020523	0.020447	0.0240593	0.039686	-0.0183843	-0.0201703
510	0.040013	0.040248	0.040374	0.023985	0.024291	0.024003	-0.017726	-0.019144	-0.019395	-0.020026	-0.0204	-0.020077	0.021127	0.020695	0.020732	0.0208513	0.024093	0.0402117	-0.018755	-0.0201677
508	0.041187	0.041349	0.041229	0.024769	0.024712	0.024818	-0.01739	-0.018767	-0.019551	-0.020009	-0.019939	-0.020454	0.021792	0.021233	0.021702	0.0215757	0.0247663	0.041255	-0.0185693	-0.020134
506	0.041131	0.041429	0.041274	0.025116	0.025285	0.024946	-0.017706	-0.018941	-0.019537	-0.02027	-0.020328	-0.020567	0.021679	0.020995	0.021626	0.0214333	0.0251157	0.041278	-0.018728	-0.0203883
504	0.041366	0.041568	0.041485	0.025097	0.025118	0.025256	-0.0181	-0.019324	-0.01974	-0.020773	-0.020783	-0.020793	0.021641	0.021298	0.021882	0.021607	0.025157	0.041473	-0.0190547	-0.020783
502	0.042474	0.042689	0.042678	0.026213	0.02629	0.025989	-0.017707	-0.019518	-0.019219	-0.02068	-0.020673	-0.020791	0.022438	0.021864	0.022429	0.0222437	0.026164	0.0426137	-0.0188147	-0.0207147
500	0.042775	0.042852	0.043322	0.026077	0.026393	0.026427	-0.018241	-0.019489	-0.019491	-0.020359	-0.020808	-0.020983	0.022905	0.022606	0.022688	0.022733	0.026299	0.042983	-0.0190737	-0.0207167
498	0.044282	0.043703	0.044292	0.027043	0.027328	0.027377	-0.017628	-0.01897	-0.019321	-0.020125	-0.020068	-0.020313	0.023627	0.023228	0.023466	0.0234403	0.0272493	0.0440923	-0.0186397	-0.0201687
496	0.044686	0.044662	0.044862	0.027336	0.027468	0.027336	-0.017788	-0.018899	-0.019275	-0.020614	-0.020343	-0.020699	0.023878	0.023728	0.023736	0.0237807	0.02738	0.0447367	-0.018654	-0.020552
494	0.044851	0.045493	0.045551	0.027944	0.02783	0.027977	-0.017784	-0.018984	-0.019512	-0.020358	-0.020372	-0.020729	0.024301	0.024203	0.024075	0.024193	0.027917	0.0452983	-0.01876	-0.0204863
492	0.045852	0.046019	0.04628	0.028626	0.028694	0.028565	-0.017664	-0.018902	-0.019173	-0.020434	-0.020471	-0.020462	0.02493	0.024338	0.02465	0.0246393	0.0286283	0.0460503	-0.0185797	-0.0204557
490	0.046452	0.046632	0.046765	0.029096	0.029034	0.028933	-0.017997	-0.019018	-0.019615	-0.020818	-0.020521	-0.020866	0.025304	0.024727	0.025212	0.025081	0.029021	0.0466163	-0.0188767	-0.020735
488	0.046868	0.046872	0.047239	0.029469	0.029528	0.029513	-0.018088	-0.019456	-0.019673	-0.020846	-0.020891	-0.020885	0.025885	0.025123	0.025345	0.025451	0.0295033	0.046993	-0.0190723	-0.020874
486	0.047891	0.047974	0.048313	0.030181	0.030315	0.030099	-0.01783	-0.019249	-0.019544	-0.020598	-0.020632	-0.020508	0.026254	0.025958	0.025892	0.0260347	0.0301983	0.0480593	-0.0188743	-0.0205793
484	0.048305	0.048567	0.048683	0.030517	0.0305	0.030537	-0.017984	-0.019246	-0.019568	-0.020887	-0.020812	-0.02084	0.026536	0.02612	0.026164	0.0262733	0.030518	0.0485183	-0.0189327	-0.0208463
482	0.049001	0.048911	0.049359	0.03079	0.030824	0.030859	-0.018122	-0.019511	-0.019737	-0.021074	-0.020898	-0.021025	0.026812	0.026584	0.026659	0.026685	0.0308243	0.0490903	-0.0191233	-0.020999
480	0.049629	0.050101	0.050029	0.031599	0.031888	0.031336	-0.017846	-0.019234	-0.019667	-0.020732	-0.020702	-0.020919	0.027377	0.027142	0.026733	0.027084	0.0316077	0.0499197	-0.0189157	-0.0207843
478	0.050358	0.050714	0.050723	0.032019	0.032102	0.0322	-0.018277	-0.019383	-0.019611	-0.020769	-0.020835	-0.021109	0.02802	0.027559	0.027637	0.0277387	0.032107	0.0505983	-0.0190903	-0.0209043
476	0.051227	0.051616	0.051958	0.032896	0.032904	0.033	-0.017817	-0.019062	-0.019519	-0.020561	-0.020762	-0.02071	0.028505	0.028453	0.028537	0.0284983	0.0329333	0.0516003	-0.0187993	-0.0206777
474	0.051467	0.051915	0.052442	0.033477	0.033256	0.033055	-0.018162	-0.019195	-0.019555	-0.021134	-0.021087	-0.021309	0.029017	0.02826	0.028955	0.028744	0.0332627	0.0519413	-0.0189707	-0.0211767
472	0.053116	0.053532	0.053559	0.034364	0.034367	0.034063	-0.017645	-0.018774	-0.019016	-0.020447	-0.020598	-0.020578	0.030238	0.029735	0.029737	0.0299033	0.0342647	0.0534023	-0.0184783	-0.020541
470	0.053114	0.053382	0.053705	0.034226	0.034059	0.034214	-0.018381	-0.019385	-0.019724	-0.02113	-0.02105	-0.021471	0.02992	0.0295	0.029679	0.0296997	0.0341663	0.0534003	-0.0191633	-0.021217
468	0.054257	0.054598	0.054702	0.035297	0.03533	0.035287	-0.018168	-0.018949	-0.01929	-0.020997	-0.02084	-0.020932	0.030802	0.030578	0.030486	0.030622	0.0353047	0.054519	-0.0188023	-0.020923
466	0.055127	0.054957	0.05535	0.035795	0.035678	0.035626	-0.018097	-0.019213	-0.019665	-0.020923	-0.021166	-0.021166	0.031395	0.030697	0.031052	0.031048	0.0356997	0.0551447	-0.0189917	-0.021085
464	0.055836	0.056092	0.056021	0.036369	0.036087	0.036431	-0.018118	-0.019199	-0.019473	-0.021083	-0.021247	-0.021082	0.031892	0.031526	0.031281	0.0315663	0.0362957	0.055983	-0.01893	-0.0211373
462	0.056705	0.056987	0.057298	0.037359	0.037449	0.037016	-0.018244	-0.018887	-0.019529	-0.020745	-0.020634	-0.020969	0.03251	0.032339	0.032371	0.0324067	0.0372747	0.0569967	-0.0188867	-0.0207827
460	0.057742	0.057775	0.058044	0.037741	0.037937	0.037891	-0.018295	-0.019073	-0.019342	-0.021034	-0.021251	-0.021149	0.032957	0.032762	0.032678	0.032799	0.0378563	0.0578537	-0.0189033	-0.0211447
458	0.058311	0.058502	0.058816	0.037974	0.038072	0.038174	-0.01808	-0.019281	-0.019701	-0.021394	-0.021338	-0.021356	0.033724	0.033144	0.033106	0.0333247	0.0380733	0.058543	-0.0190207	-0.0213627
456	0.059397	0.059382	0.059546	0.039265	0.039013	0.039069	-0.018446	-0.018956	-0.019579	-0.021005	-0.021143	-0.021452	0.034045	0.033858	0.034074	0.0339923	0.0391157	0.0594417	-0.0189937	-0.0212
454	0.060172	0.060823	0.060551	0.039933	0.04001	0.040056	-0.018346	-0.018781	-0.019232	-0.021095	-0.020791	-0.021012	0.035172	0.034615	0.034661	0.034816	0.0399997	0.0605153	-0.0187863	-0.020966
452	0.061143	0.061616	0.061211	0.040615	0.040574	0.040479	-0.018713	-0.019218	-0.019314	-0.021598	-0.02141	-0.021145	0.035628	0.035124	0.035327	0.0353597	0.040556	0.0613233	-0.0190817	-0.0213843
450	0.061781	0.062192	0.062167	0.040919	0.040655	0.041294	-0.019364	-0.019172	-0.019703	-0.02111	-0.021207	-0.02185	0.035802	0.035631	0.035681	0.0357047	0.040956	0.0620467	-0.019413	-0.021389
448	0.063052	0.063294	0.063714	0.042205	0.042117	0.042286	-0.019115	-0.019048	-0.019138	-0.021061	-0.021168	-0.02111	0.037148	0.036748	0.036845	0.0369137	0.0422027	0.0633533	-0.0191003	-0.021113
446	0.063576	0.063822	0.064101	0.042633	0.042388	0.042488	-0.019325	-0.019036	-0.019706	-0.02143	-0.021673	-0.021389	0.03725	0.036778	0.036859	0.0369623	0.042503	0.063833	-0.0193557	-0.0214973
444	0.064388	0.065274	0.065788	0.043511	0.043571	0.043523	-0.01892	-0.019031	-0.019637	-0.021259	-0.021246	-0.021251	0.038122	0.037972	0.037979	0.0380243	0.043535	0.06515	-0.019196	-0.021252
442	0.065703	0.065846	0.065981	0.044238	0.043878	0.044163	-0.019219	-0.01888	-0.019636	-0.021771	-0.021459	-0.021705	0.038523	0.038327	0.03884	0.0385633	0.044093	0.0658433	-0.019245	-0.021645
440	0.066489	0.067127	0.067447	0.044911	0.044852	0.045028	-0.018882	-0.019141	-0.019586	-0.021681	-0.021141	-0.021246	0.039554	0.039008	0.039414	0.0393253	0.0449303	0.067021	-0.019203	-0.021356
438	0.068026	0.068026	0.067825	0.045463	0.045351	0.045361	-0.019312	-0.018739	-0.019565	-0.021386	-0.021335	-0.021536	0.040009	0.039642	0.040248	0.0399663	0.0453917	0.067959	-0.0192053	-0.021419
436	0.068675	0.06891	0.069225	0.046513	0.046362	0.046484	-0.01915	-0.018865	-0.019481	-0.021958	-0.021605	-0.02162	0.040862	0.040691	0.040526	0.040693	0.046453	0.0689367	-0.0191653	-0.0217277
434	0.069962	0.070087	0.070632	0.047149	0.046892	0.04728	-0.018996	-0.01887	-0.019604	-0.021422	-0.021533	-0.021802	0.041556	0.041109	0.041313	0.041326	0.047107	0.070227	-0.0191567	-0.0215857
432	0.070231	0.070608	0.070649	0.047746	0.047526	0.047927	-0.019289	-0.019262	-0.019789	-0.021912	-0.02211	-0.02189	0.041792	0.041812	0.04172	0.0417747	0.047733	0.070496	-0.0194467	-0.0219707
430	0.072174	0.072406	0.072564	0.048883	0.049025	0.048908	-0.019219	-0.018651	-0.019315	-0.021451	-0.021633	-0.021344	0.04293	0.042665	0.042917	0.0428373	0.0489387	0.0723813	-0.0190617	-0.021476
428	0.072707	0.07287	0.073021	0.049553	0.049318	0.049222	-0.019159	-0.018926	-0.019851	-0.022021	-0.02203	-0.021976	0.043596	0.043275	0.043255	0.0433753	0.0493643	0.072866	-0.019312	-0.022009
426	0.073775	0.074064	0.07453	0.050305	0.050054	0.050204	-0.019357	-0.019149	-0.019851	-0.021943	-0.021903	-0.02198	0.0443	0.044314	0.044348	0.0443207	0.0501877	0.074123	-0.0194523	-0.021942
424	0.075213	0.075742	0.075799	0.051151	0.0513	0.051383	-0.018964	-0.018579	-0.019556	-0.021828	-0.022007	-0.021927	0.045225	0.044992	0.045197	0.045138	0.051278	0.0755847	-0.019033	-0.0219207
422	0.075956	0.0767	0.07703	0.052094	0.052236	0.052328	-0.019254	-0.018468	-0.019447	-0.021943	-0.021914	-0.02192	0.046003	0.046082	0.045745	0.0459433	0.0522193	0.076562	-0.0190563	-0.0219257
420	0.077814	0.078021	0.07815	0.053149	0.0535	0.053302	-0.018754	-0.018172	-0.019074	-0.021708	-0.021854	-0.021483	0.047279	0.046902	0.04717	0.047117	0.053317	0.077995	-0.0186667	-0.0216817
418	0.078772	0.079137	0.079113	0.054151	0.054112	0.054005	-0.019056	-0.018604	-0.019421	-0.021916	-0.021811	-0.02213	0.047695	0.047822	0.047759	0.0477587	0.0540893	0.0790073	-0.019027	-0.0219523
416	0.079904	0.080275	0.080812	0.055198	0.0552	0.055193	-0.018832	-0.018459	-0.019377	-0.021374	-0.021514	-0.022077	0.048654	0.048573	0.048478	0.0485683	0.055197	0.0803303	-0.0188893	-0.021655
414	0.081095	0.081624	0.081876	0.056272	0.056501	0.056343	-0.018819	-0.018148	-0.019334	-0.021646	-0.021444	-0.021665	0.049568	0.049565	0.049525	0.0495527	0.056372	0.0815317	-0.018767	-0.021585
412	0.082701	0.082541	0.083162	0.057426	0.057234	0.057337	-0.019174	-0.018223	-0.019195	-0.022039	-0.021878	-0.021792	0.050551	0.050132	0.050225	0.0503027	0.0573323	0.0828013	-0.018864	-0.021903
410	0.083651	0.083963	0.084352	0.058521	0.058136	0.058119	-0.018445	-0.017768	-0.018951	-0.021788	-0.021951	-0.021955	0.051311	0.051162	0.051611	0.0513613	0.0582587	0.0839887	-0.018388	-0.021898
408	0.08523	0.08599	0.085879	0.059881	0.059675	0.059626	-0.018422	-0.018102	-0.01881	-0.021749	-0.021698	-0.021561	0.05277	0.052653	0.052355	0.0525927	0.0597273	0.0856997	-0.0184447	-0.0216693
406	0.086036	0.086687	0.087185	0.060357	0.060313	0.060499	-0.018715	-0.018233	-0.018804	-0.022283	-0.021894	-0.021955	0.053178	0.053156	0.053295	0.0532097	0.0603897	0.086636	-0.018584	-0.022044
404	0.08784	0.087864	0.088489	0.062081	0.061894	0.061645	-0.018866	-0.017803	-0.018624	-0.022154	-0.022576	-0.02201	0.054641	0.054276	0.054587	0.0545013	0.0618733	0.0880643	-0.018431	-0.0222467
402	0.089021	0.089443	0.089744	0.062343	0.062594	0.062807	-0.018849	-0.017935	-0.019006	-0.02214	-0.022444	-0.022387	0.055585	0.055109	0.055298	0.0553307	0.0625813	0.0894027	-0.0185967	-0.0223237
400	0.090489	0.09146	0.091007	0.064286	0.064324	0.064167	-0.018379	-0.017692	-0.01823	-0.02249	-0.022158	-0.021943	0.056456	0.056486	0.056746	0.0565627	0.064259	0.0909853	-0.0181003	-0.022197
398	0.092476	0.092707	0.092882	0.066026	0.066154	0.065679	-0.01764	-0.017165	-0.017975	-0.02185	-0.021713	-0.020794	0.058223	0.057889	0.058009	0.0580403	0.065953	0.0926883	-0.0175933	-0.0214523
396	0.09269	0.093877	0.093339	0.066215	0.066014	0.066422	-0.01876	-0.017855	-0.019445	-0.022347	-0.022184	-0.022633	0.058733	0.058309	0.058569	0.058537	0.066217	0.093302	-0.0186867	-0.022388
394	0.094898	0.095482	0.095441	0.068217	0.067878	0.068139	-0.017441	-0.017417	-0.018141	-0.022038	-0.022268	-0.022334	0.060062	0.059988	0.060042	0.0600307	0.068078	0.0952737	-0.0176663	-0.0222133
392	0.096756	0.097392	0.097543	0.069764	0.06965	0.069786	-0.017891	-0.016668	-0.018152	-0.022039	-0.021406	-0.022474	0.061494	0.061495	0.061577	0.061522	0.0697333	0.0972303	-0.0175703	-0.021973
390	0.098902	0.098907	0.099237	0.071429	0.071122	0.071519	-0.017228	-0.015704	-0.017339	-0.021327	-0.022208	-0.02165	0.063301	0.06325	0.063025	0.063192	0.0713567	0.0990153	-0.016757	-0.0217283
388	0.099707	0.10019	0.100628	0.072116	0.072561	0.072797	-0.017592	-0.016939	-0.017681	-0.022242	-0.021901	-0.022021	0.064047	0.063657	0.064139	0.0639477	0.0724913	0.100175	-0.017404	-0.0220547
386	0.101159	0.101716	0.101713	0.073643	0.073341	0.073944	-0.017481	-0.017132	-0.017861	-0.022407	-0.022237	-0.022639	0.064965	0.065088	0.065033	0.0650287	0.0736427	0.101529	-0.0174913	-0.0224277
384	0.102505	0.103276	0.103504	0.07501	0.074497	0.074937	-0.017265	-0.016929	-0.017682	-0.022366	-0.022847	-0.022741	0.06665	0.066512	0.066462	0.0665413	0.0748147	0.103095	-0.017292	-0.0226513
382	0.104481	0.105027	0.105884	0.076137	0.076338	0.076381	-0.016861	-0.01622	-0.016828	-0.021873	-0.022488	-0.022685	0.068123	0.067089	0.067199	0.0674703	0.0762853	0.105131	-0.0166363	-0.0223487
380	0.1061	0.107167	0.106945	0.077999	0.077864	0.078465	-0.01661	-0.016162	-0.017256	-0.02244	-0.022509	-0.022258	0.068727	0.068649	0.068889	0.068755	0.0781093	0.106737	-0.016676	-0.0224023
378	0.107589	0.107899	0.10827	0.079026	0.079195	0.07917	-0.017358	-0.016812	-0.018359	-0.022431	-0.023134	-0.022353	0.07014	0.070264	0.069475	0.0699597	0.0791303	0.107919	-0.0175097	-0.0226393
376	0.108925	0.110085	0.110102	0.080876	0.081453	0.080904	-0.017031	-0.016366	-0.017833	-0.022543	-0.023135	-0.022546	0.071531	0.071176	0.071638	0.0714483	0.0810777	0.109704	-0.0170767	-0.0227413
374	0.11159	0.113133	0.112003	0.083931	0.083897	0.083751	-0.016162	-0.015958	-0.016792	-0.021663	-0.022872	-0.022291	0.074224	0.073958	0.074264	0.0741487	0.0838597	0.112242	-0.016304	-0.0222753
372	0.113337	0.114072	0.114243	0.085523	0.085314	0.084983	-0.016341	-0.016128	-0.016031	-0.022255	-0.023035	-0.022549	0.074607	0.074084	0.074716	0.074469	0.0852733	0.113884	-0.0161667	-0.022613
370	0.115785	0.116107	0.11548	0.087048	0.086386	0.08721	-0.016312	-0.015091	-0.016794	-0.022812	-0.022376	-0.02247	0.077383	0.076335	0.076573	0.0767637	0.0868813	0.115791	-0.0160657	-0.0225527
368	0.117083	0.117622	0.117258	0.088017	0.08802	0.08854	-0.017102	-0.016406	-0.016496	-0.022593	-0.023155	-0.023743	0.077521	0.077386	0.078054	0.0776537	0.0881923	0.117321	-0.016668	-0.0231637
366	0.119585	0.119997	0.120698	0.090357	0.090306	0.091292	-0.016067	-0.015326	-0.016721	-0.022501	-0.022534	-0.022783	0.07996	0.080017	0.079699	0.079892	0.0906517	0.120093	-0.016038	-0.022606
364	0.120045	0.122032	0.121485	0.092186	0.091685	0.092572	-0.016493	-0.015479	-0.016964	-0.023054	-0.02322	-0.023794	0.081163	0.081126	0.081405	0.0812313	0.0921477	0.121187	-0.016312	-0.023356
362	0.122652	0.123298	0.124077	0.094206	0.094292	0.094515	-0.015872	-0.015428	-0.01596	-0.022556	-0.022834	-0.022611	0.082904	0.082577	0.082756	0.0827457	0.0943377	0.123342	-0.0157533	-0.022667
360	0.124764	0.12605	0.126224	0.096796	0.097095	0.096932	-0.015544	-0.014844	-0.015826	-0.022798	-0.022599	-0.022407	0.085134	0.084722	0.085428	0.0850947	0.096941	0.125679	-0.0154047	-0.0226013
358	0.127214	0.12743	0.128315	0.098783	0.098768	0.099383	-0.015015	-0.014278	-0.015357	-0.022952	-0.023005	-0.022566	0.086791	0.086673	0.086657	0.086707	0.098978	0.127653	-0.0148833	-0.022841
356	0.129626	0.129601	0.130418	0.101095	0.100712	0.100992	-0.015357	-0.014452	-0.016227	-0.023216	-0.023056	-0.023121	0.088476	0.088813	0.088706	0.088665	0.100933	0.129882	-0.0153453	-0.023131
354	0.132428	0.13213	0.132664	0.10303	0.103708	0.10404	-0.014647	-0.013481	-0.015407	-0.022338	-0.022109	-0.022797	0.090839	0.090931	0.091193	0.0909877	0.103593	0.132407	-0.0145117	-0.0224147
352	0.134279	0.134877	0.134335	0.105799	0.106348	0.106081	-0.013795	-0.014479	-0.015522	-0.023291	-0.022749	-0.023152	0.092226	0.092467	0.092076	0.0922563	0.106076	0.134497	-0.0145987	-0.023064
350	0.136782	0.136802	0.137132	0.108781	0.109043	0.109034	-0.013394	-0.012649	-0.014133	-0.022313	-0.022823	-0.022645	0.095667	0.094852	0.094847	0.095122	0.108953	0.136905	-0.013392	-0.0225937
348	0.138954	0.13916	0.139476	0.112004	0.112021	0.111698	-0.01372	-0.01354	-0.013755	-0.022229	-0.022425	-0.022563	0.097223	0.09654	0.096925	0.096896	0.111908	0.139197	-0.0136717	-0.0224057
346	0.142102	0.143558	0.143047	0.116313	0.116038	0.116225	-0.012103	-0.011191	-0.012417	-0.021966	-0.021926	-0.022265	0.100177	0.099116	0.09953	0.0996077	0.116192	0.142902	-0.0119037	-0.0220523
344	0.144103	0.145732	0.144997	0.120061	0.120004	0.119877	-0.010483	-0.010338	-0.011471	-0.020671	-0.021614	-0.021762	0.102993	0.103483	0.103647	0.103374	0.119981	0.144944	-0.010764	-0.021349
342	0.146406	0.147349	0.148016	0.123778	0.123852	0.123775	-0.010363	-0.0096	-0.009989	-0.02095	-0.020884	-0.021666	0.105394	0.105888	0.106634	0.105972	0.123802	0.147257	-0.009984	-0.0211667
340	0.14951	0.150099	0.15055	0.127987	0.128646	0.128989	-0.008053	-0.007121	-0.007391	-0.020953	-0.020762	-0.020319	0.109379	0.108926	0.110061	0.109455	0.128541	0.150053	-0.00752167	-0.020678
338	0.151722	0.152463	0.152551	0.13353	0.133707	0.134008	-0.006617	-0.005696	-0.0062	-0.0205	-0.020267	-0.021067	0.113504	0.112785	0.112742	0.11301	0.133748	0.152245	-0.006171	-0.0206113
336	0.155664	0.156148	0.1569	0.141072	0.141602	0.141872	-0.000888	-0.000777	-0.002012	-0.018008	-0.017833	-0.017886	0.118904	0.117682	0.118565	0.118384	0.141515	0.156237	-0.00122567	-0.017909
334	0.157657	0.15954	0.159489	0.148469	0.14901	0.149407	0.001743	0.001642	0.000983	-0.016893	-0.017484	-0.016174	0.123912	0.123195	0.123363	0.12349	0.148962	0.158895	0.001456	-0.0168503
332	0.161324	0.162717	0.161621	0.158012	0.158355	0.158493	0.006607	0.007026	0.006918	-0.0154	-0.014618	-0.014334	0.129999	0.129467	0.129576	0.129681	0.158287	0.161887	0.00685033	-0.014784
330	0.163855	0.164196	0.164358	0.166926	0.167041	0.166929	0.011442	0.011769	0.010327	-0.012948	-0.013455	-0.0135	0.135707	0.135598	0.135173	0.135493	0.166965	0.164136	0.0111793	-0.013301
328	0.16703	0.167741	0.168827	0.178565	0.179063	0.179183	0.018861	0.019281	0.017773	-0.009787	-0.010193	-0.009406	0.143835	0.143913	0.143489	0.143746	0.178937	0.167866	0.0186383	-0.00979533
326	0.17005	0.170724	0.170619	0.190826	0.190849	0.190985	0.025498	0.025966	0.024918	-0.006557	-0.007162	-0.007366	0.151644	0.151345	0.151837	0.151609	0.190887	0.170464	0.0254607	-0.00702833
324	0.173611	0.173936	0.174836	0.203771	0.203944	0.204336	0.033325	0.03388	0.032904	-0.002942	-0.004145	-0.003231	0.160346	0.160491	0.160844	0.16056	0.204017	0.174128	0.0333697	-0.00343933
322	0.176138	0.177269	0.177567	0.217253	0.21811	0.218043	0.042123	0.042084	0.041554	-5.6e-05	-0.000572	-0.00048	0.170118	0.169424	0.169821	0.169788	0.217802	0.176991	0.0419203	-0.000369333
320	0.179891	0.181996	0.18117	0.233665	0.233928	0.234388	0.05201	0.052936	0.051863	0.005051	0.004674	0.005388	0.181171	0.179878	0.180639	0.180563	0.233994	0.181019	0.0522697	0.00503767
318	0.183218	0.183655	0.183626	0.246884	0.247539	0.247259	0.060857	0.060903	0.060254	0.007697	0.007646	0.008479	0.189357	0.189293	0.189549	0.1894	0.247227	0.1835	0.0606713	0.00794067
316	0.187222	0.188341	0.187802	0.264181	0.263862	0.264488	0.07255	0.0724	0.071362	0.013546	0.01415	0.014016	0.200683	0.200279	0.201298	0.200753	0.264177	0.187788	0.072104	0.013904
314	0.190862	0.192512	0.191965	0.280636	0.281249	0.281675	0.084236	0.08495	0.08362	0.019874	0.019763	0.020335	0.213203	0.2127	0.213392	0.213098	0.281187	0.19178	0.0842687	0.0199907
312	0.19545	0.196717	0.19664	0.297112	0.297578	0.297812	0.096532	0.096999	0.096255	0.025355	0.02511	0.024946	0.223185	0.223095	0.223601	0.223294	0.297501	0.196269	0.0965953	0.025137
310	0.19947	0.200674	0.201721	0.315709	0.31592	0.316663	0.111279	0.111235	0.110468	0.031345	0.031753	0.032052	0.235867	0.235505	0.236498	0.235957	0.316097	0.200622	0.110994	0.0317167
308	0.203907	0.205943	0.206707	0.335021	0.335065	0.335896	0.126598	0.126868	0.126613	0.038285	0.039079	0.039101	0.249009	0.248728	0.249758	0.249165	0.335327	0.205519	0.126693	0.0388217
306	0.209326	0.210834	0.211258	0.353761	0.354238	0.354993	0.143131	0.143558	0.141903	0.045709	0.045654	0.046221	0.261813	0.26151	0.262586	0.26197	0.354331	0.210473	0.142864	0.0458613
304	0.214584	0.215793	0.216479	0.374025	0.374042	0.374122	0.16005	0.160072	0.160032	0.052851	0.053779	0.053628	0.275354	0.27487	0.275696	0.275307	0.374063	0.215619	0.160051	0.0534193
302	0.219624	0.22143	0.221657	0.39462	0.395108	0.395489	0.178821	0.179686	0.179441	0.061204	0.061945	0.061792	0.28945	0.289173	0.290385	0.289669	0.395072	0.220904	0.179316	0.061647
300	0.224094	0.225961	0.22611	0.414091	0.414743	0.414794	0.197086	0.197625	0.196369	0.06924	0.069564	0.069974	0.303217	0.302921	0.3034	0.303179	0.414543	0.225388	0.197027	0.0695927
298	0.229602	0.230694	0.232006	0.434537	0.434928	0.435772	0.215884	0.216244	0.215794	0.076329	0.077427	0.077576	0.317143	0.317001	0.317941	0.317362	0.435079	0.230767	0.215974	0.0771107
296	0.234877	0.236023	0.236437	0.453299	0.454768	0.454242	0.232575	0.233512	0.232199	0.084092	0.084289	0.085126	0.331388	0.331617	0.332337	0.331781	0.454103	0.235779	0.232762	0.0845023
294	0.240389	0.241862	0.24222	0.471125	0.4707	0.4714	0.249106	0.248898	0.249149	0.090504	0.09149	0.092528	0.345578	0.344443	0.345879	0.3453	0.471075	0.24149	0.249051	0.0915073
292	0.247399	0.248803	0.248134	0.4866	0.486369	0.48664	0.262667	0.263052	0.263217	0.096739	0.097649	0.097888	0.357498	0.358361	0.358963	0.358274	0.486536	0.248112	0.262979	0.0974253
290	0.254226	0.254501	0.254621	0.499022	0.499188	0.500004	0.273597	0.273471	0.274104	0.10202	0.102588	0.102719	0.369645	0.369468	0.37045	0.369854	0.499405	0.254449	0.273724	0.102442
288	0.258551	0.260394	0.259807	0.509299	0.509615	0.510293	0.283489	0.284746	0.28268	0.107136	0.106229	0.107109	0.380465	0.380563	0.381689	0.380906	0.509736	0.259584	0.283638	0.106825
286	0.265381	0.266381	0.266462	0.517109	0.517706	0.518325	0.290809	0.291414	0.290093	0.109105	0.109841	0.110145	0.390346	0.390134	0.390809	0.39043	0.517713	0.266075	0.290772	0.109697
284	0.270551	0.27264	0.272554	0.521344	0.52241	0.522283	0.295081	0.295416	0.294887	0.109975	0.111841	0.110748	0.398906	0.39828	0.398926	0.398704	0.522012	0.271915	0.295128	0.110855
282	0.276338	0.278873	0.278812	0.52339	0.523769	0.524448	0.295837	0.296717	0.296947	0.110974	0.111394	0.11172	0.405467	0.405347	0.406489	0.405768	0.523869	0.278008	0.2965	0.111363
280	0.284628	0.285395	0.285481	0.522947	0.524046	0.52356	0.296753	0.296589	0.296645	0.110349	0.11116	0.111131	0.410523	0.41137	0.412271	0.411388	0.523518	0.285168	0.296662	0.11088
278	0.291677	0.292884	0.292956	0.522039	0.521724	0.522852	0.295058	0.295982	0.294962	0.11026	0.110947	0.110557	0.416022	0.416015	0.416704	0.416247	0.522205	0.292506	0.295334	0.110588
276	0.297885	0.298794	0.298996	0.516233	0.517321	0.517355	0.290446	0.290449	0.290708	0.106596	0.10799	0.108632	0.418006	0.41828	0.419116	0.418467	0.51697	0.298558	0.290534	0.107739
274	0.303557	0.305418	0.305826	0.509588	0.510659	0.511016	0.285063	0.285659	0.285766	0.104286	0.104635	0.105585	0.419609	0.419052	0.420299	0.419653	0.510421	0.304934	0.285496	0.104835
272	0.311376	0.312986	0.312824	0.505029	0.506001	0.505879	0.282075	0.282311	0.28176	0.102806	0.103096	0.104328	0.422036	0.421794	0.423145	0.422325	0.505636	0.312395	0.282049	0.10341
270	0.318529	0.319672	0.319797	0.498251	0.498415	0.498459	0.276657	0.277062	0.27646	0.099477	0.099714	0.100173	0.423403	0.423016	0.423889	0.423436	0.498375	0.319333	0.276726	0.099788
268	0.326984	0.328204	0.328738	0.492001	0.492155	0.492723	0.272944	0.272782	0.272361	0.097674	0.097346	0.09901	0.425425	0.425702	0.425812	0.425646	0.492293	0.327975	0.272696	0.09801
266	0.333568	0.334631	0.335022	0.486381	0.486921	0.487208	0.268281	0.268253	0.268193	0.095667	0.09499	0.096917	0.427217	0.426207	0.426783	0.426736	0.486837	0.334407	0.268242	0.095858
264	0.339963	0.340932	0.342294	0.478733	0.479084	0.479764	0.262624	0.262144	0.261451	0.093141	0.092691	0.092234	0.426171	0.425151	0.42702	0.426114	0.479194	0.341063	0.262073	0.0926887
262	0.348128	0.349834	0.35035	0.473685	0.473259	0.47437	0.258397	0.258216	0.256646	0.091192	0.091716	0.091803	0.427213	0.426291	0.427337	0.426947	0.473771	0.349437	0.257753	0.0915703
260	0.356782	0.356782	0.358248	0.469686	0.469718	0.470109	0.2544	0.254444	0.253216	0.089082	0.090323	0.090038	0.427166	0.427472	0.427846	0.427495	0.469838	0.357271	0.25402	0.0898143
258	0.365147	0.366382	0.367634	0.466934	0.467298	0.466995	0.252991	0.253075	0.25201	0.090142	0.090301	0.090149	0.429671	0.429291	0.430519	0.429827	0.467076	0.366388	0.252692	0.0901973
256	0.375134	0.375276	0.375919	0.465016	0.465405	0.466433	0.251905	0.252367	0.251946	0.091118	0.090841	0.091104	0.432054	0.432424	0.433202	0.43256	0.465618	0.375443	0.252073	0.091021
254	0.38328	0.385713	0.384968	0.463969	0.464551	0.464778	0.251094	0.251547	0.251354	0.091026	0.092051	0.091624	0.434844	0.434723	0.435764	0.43511	0.464433	0.384654	0.251332	0.091567
252	0.393138	0.39453	0.394846	0.464986	0.465512	0.465573	0.251264	0.251355	0.251113	0.093518	0.094317	0.093486	0.438156	0.437968	0.438421	0.438182	0.465357	0.394171	0.251244	0.0937737
250	0.405125	0.405738	0.406653	0.468636	0.46892	0.469209	0.253728	0.254971	0.254717	0.097559	0.097794	0.097811	0.443349	0.443374	0.44397	0.443564	0.468922	0.405839	0.254472	0.0977213
248	0.416691	0.418341	0.418094	0.474667	0.474529	0.474881	0.259499	0.258829	0.26011	0.104045	0.103921	0.104448	0.45028	0.450419	0.450966	0.450555	0.474692	0.417709	0.259479	0.104138
246	0.42844	0.430636	0.430387	0.484766	0.484866	0.485108	0.267148	0.267362	0.267617	0.11085	0.111598	0.112398	0.46076	0.460937	0.461156	0.460951	0.484913	0.429821	0.267376	0.111615
244	0.444588	0.447029	0.447483	0.500333	0.50081	0.500529	0.283877	0.283235	0.283258	0.125146	0.124929	0.126023	0.475827	0.475943	0.476932	0.476234	0.500557	0.446367	0.283457	0.125366
242	0.46066	0.462866	0.462916	0.520259	0.520185	0.520924	0.302919	0.302478	0.302429	0.139844	0.140134	0.14096	0.495508	0.494921	0.495808	0.495412	0.520456	0.462147	0.302609	0.140313
240	0.482852	0.484777	0.485313	0.551391	0.552433	0.552514	0.334974	0.335102	0.334743	0.164765	0.163933	0.16393	0.524302	0.524526	0.525219	0.524682	0.552113	0.484314	0.33494	0.164209
238	0.509838	0.512181	0.511423	0.595041	0.595937	0.596483	0.379254	0.378701	0.379139	0.196683	0.196064	0.195831	0.563848	0.563775	0.565647	0.564423	0.59582	0.511147	0.379031	0.196193
236	0.541763	0.542815	0.544686	0.648997	0.651002	0.651856	0.434682	0.434616	0.435358	0.234871	0.234873	0.234786	0.613801	0.613847	0.614804	0.614151	0.650618	0.543088	0.434885	0.234843
234	0.583733	0.585179	0.585474	0.724933	0.726697	0.727118	0.510927	0.511428	0.511337	0.285016	0.286496	0.286223	0.683506	0.684365	0.685585	0.684485	0.726249	0.584795	0.511231	0.285912
232	0.641105	0.6433	0.644027	0.833037	0.835446	0.836369	0.617709	0.619416	0.619151	0.357606	0.35885	0.359803	0.784429	0.785225	0.787232	0.785629	0.834951	0.642811	0.618759	0.358753
230	0.706783	0.708875	0.70935	0.960264	0.964325	0.966775	0.744891	0.746046	0.746974	0.442084	0.442449	0.443042	0.901494	0.903632	0.90509	0.903405	0.963788	0.708336	0.74597	0.442525
228	0.776227	0.779035	0.78022	1.10991	1.1137	1.11477	0.8872	0.889186	0.890147	0.535092	0.535964	0.537027	1.03497	1.03598	1.03784	1.03626	1.1128	0.778494	0.888844	0.536028
226	0.873223	0.877062	0.877758	1.31575	1.32087	1.32258	1.08848	1.09049	1.09017	0.667447	0.670715	0.670465	1.21858	1.22182	1.22355	1.22132	1.31973	0.876014	1.08971	0.669542
224	0.978275	0.983143	0.982487	1.54635	1.54932	1.55337	1.30762	1.31004	1.30943	0.815558	0.817573	0.819468	1.42083	1.42503	1.42481	1.42356	1.54968	0.981302	1.30903	0.817533
222	1.10001	1.10302	1.1041	1.80159	1.81592	1.81413	1.55863	1.56032	1.56162	0.987558	0.989293	0.990013	1.65352	1.66047	1.65996	1.65798	1.81055	1.10238	1.56019	0.988955
220	1.235	1.23883	1.23853	2.0792	2.09244	2.08822	1.81649	1.82464	1.82257	1.17815	1.17915	1.18444	1.89624	1.90516	1.89984	1.90041	2.08662	1.23745	1.82123	1.18058
218	1.37938	1.38068	1.3842	2.35625	2.3803	2.36376	2.09345	2.08166	2.08664	1.37881	1.3837	1.38932	2.15185	2.15955	2.16902	2.16014	2.36677	1.38142	2.08725	1.38395
216	1.53969	1.54296	1.5479	2.59039	2.58076	2.59176	2.33519	2.3558	2.35842	1.60408	1.60869	1.60856	2.45391	2.39824	2.39102	2.41439	2.58764	1.54351	2.3498	1.60711
214	1.71783	1.71541	1.71756	2.88012	2.82642	2.86738	2.59616	2.5919	2.54924	1.82932	1.83481	1.84351	2.65587	2.72702	2.68021	2.6877	2.85797	1.71693	2.5791	1.83588
212	1.91101	1.90251	1.90364	2.93072	2.96698	2.99508	2.75563	2.75856	2.73701	2.04091	2.07634	2.06013	2.87541	2.95517	2.82957	2.88672	2.96426	1.90572	2.7504	2.05913
210	2.12982	2.14826	2.13903	3.26131	3.01838	3.13096	2.9958	2.79034	2.80937	2.29324	2.26871	2.26341	2.97287	2.96442	2.953	2.96343	3.13688	2.13904	2.86517	2.27512
208	2.38212	2.44933	2.3413	3.09416	3.0463	3.0808	2.9707	3.00808	2.90814	2.44449	2.4769	2.43877	3.10728	3.03643	2.96166	3.03512	3.07375	2.39091	2.9623	2.45339
206	2.74248	2.70962	2.70894	3.16648	2.97084	3.45272	3.04721	2.9428	2.95015	2.69224	2.63993	2.69507	3.21568	3.03907	3.21185	3.15553	3.19668	2.72035	2.98005	2.67574
204	2.97601	2.78039	2.91281	3.10813	3.16485	3.31833	2.87715	2.86182	3.08211	2.75544	2.75193	2.82545	3.0934	3.2536	3.11476	3.15392	3.1971	2.88974	2.94036	2.77761
202	2.96151	2.92731	3.01656	3.18799	2.95745	3.04654	2.88863	2.92162	3.02328	2.74586	2.78217	2.86317	3.05676	2.88043	3.13206	3.02308	3.06399	2.96846	2.94451	2.79707
200	2.93115	2.74687	3.01425	3.27407	2.92668	3.2144	2.98222	2.72211	2.81558	2.67734	2.78376	2.5976	3.16273	3.36849	3.1601	3.23044	3.13838	2.89742	2.83997	2.68624

## Sheet: Planilha6
Wavelength (nm)	CS-HNP - CTRL	CS-HNP - GI- 2kGy	CS-HNP - GI - 8kGy	CS-HNP - GI - 13kGy	CS-HNP - GI - 25kGy			Wavelength (nm)	CS-HNP - Oz- 10P	CS-HNP - Oz- 8P
700	0.022181	0.008272	0.133582	0.102964	0.076653			800	0.036729	0.133582
699.5	0.02198	0.008196	0.133578	0.102952	0.07645			799	0.032848	0.133578
699	0.021862	0.008848	0.134668	0.104637	0.076398			798	0.034653	0.134668
698.5	0.02271	0.008269	0.1335	0.103676	0.076767			797	0.035548	0.1335
698	0.020917	0.008829	0.134953	0.103387	0.076682			796	0.033248	0.134953
697.5	0.023884	0.008794	0.133792	0.103548	0.077056			795	0.032425	0.133792
697	0.022204	0.008735	0.135015	0.103947	0.076592			794	0.035641	0.135015
696.5	0.022181	0.00845	0.134104	0.103534	0.076881			793	0.033572	0.134104
696	0.023541	0.009057	0.1342	0.103724	0.076788			792	0.035965	0.1342
695.5	0.022332	0.007991	0.132775	0.103465	0.076762			791	0.036064	0.132775
695	0.023325	0.008975	0.134865	0.104295	0.076971			790	0.033119	0.134865
694.5	0.022252	0.009045	0.135674	0.104955	0.076923			789	0.035232	0.135674
694	0.023087	0.008084	0.134061	0.104989	0.076846			788	0.031648	0.134061
693.5	0.021813	0.00914	0.134517	0.104272	0.076814			787	0.034071	0.134517
693	0.022268	0.008814	0.134021	0.104582	0.077117			786	0.034343	0.134021
692.5	0.022501	0.008464	0.134251	0.10433	0.077363			785	0.034731	0.134251
692	0.02415	0.008494	0.134839	0.104406	0.077543			784	0.033827	0.134839
691.5	0.022692	0.009895	0.135146	0.104863	0.077647			783	0.035737	0.135146
691	0.023408	0.007439	0.133186	0.104048	0.075816			782	0.036004	0.133186
690.5	0.022342	0.008153	0.134908	0.103976	0.078018			781	0.034832	0.134908
690	0.022364	0.008222	0.134539	0.104526	0.076319			780	0.036075	0.134539
689.5	0.023109	0.008581	0.134444	0.104845	0.076087			779	0.036395	0.134444
689	0.023708	0.008254	0.134811	0.103642	0.077682			778	0.034715	0.134811
688.5	0.022585	0.007528	0.134016	0.105087	0.07702			777	0.035272	0.134016
688	0.023908	0.007754	0.135246	0.104371	0.077169			776	0.034001	0.135246
687.5	0.023056	0.008526	0.136247	0.105664	0.078161			775	0.036329	0.136247
687	0.02266	0.007293	0.134262	0.104405	0.077042			774	0.03606	0.134262
686.5	0.021841	0.008101	0.135416	0.105242	0.077591			773	0.037405	0.135416
686	0.023023	0.008464	0.135008	0.105882	0.078534			772	0.034736	0.135008
685.5	0.023514	0.008407	0.135469	0.105831	0.078108			771	0.033837	0.135469
685	0.022201	0.008939	0.135068	0.106127	0.078326			770	0.037424	0.135068
684.5	0.024174	0.00757	0.135178	0.105018	0.077624			769	0.035256	0.135178
684	0.023981	0.008824	0.135632	0.104987	0.078207			768	0.036015	0.135632
683.5	0.023128	0.008992	0.135468	0.105092	0.077626			767	0.036429	0.135468
683	0.02264	0.009182	0.135511	0.104998	0.078326			766	0.035877	0.135511
682.5	0.023647	0.00904	0.136111	0.10604	0.078466			765	0.036955	0.136111
682	0.023432	0.00883	0.135889	0.1058	0.078529			764	0.035796	0.135889
681.5	0.024109	0.008835	0.136118	0.105448	0.078165			763	0.036474	0.136118
681	0.023481	0.008869	0.135658	0.105693	0.0778			762	0.035785	0.135658
680.5	0.023966	0.007934	0.136293	0.105253	0.078065			761	0.037053	0.136293
680	0.024268	0.008767	0.136227	0.105519	0.077962			760	0.038188	0.136227
679.5	0.024466	0.008099	0.136076	0.105512	0.078444			759	0.038004	0.136076
679	0.023993	0.00841	0.135802	0.106038	0.07805			758	0.036735	0.135802
678.5	0.02478	0.008564	0.135841	0.105284	0.078857			757	0.039456	0.135841
678	0.023115	0.009054	0.1366	0.105684	0.078932			756	0.037147	0.1366
677.5	0.025025	0.008344	0.135946	0.105455	0.078466			755	0.038525	0.135946
677	0.023824	0.009095	0.137864	0.107142	0.078741			754	0.037007	0.137864
676.5	0.024103	0.009432	0.137317	0.105997	0.079094			753	0.039222	0.137317
676	0.02427	0.008796	0.137158	0.106527	0.078893			752	0.03769	0.137158
675.5	0.023876	0.008089	0.13697	0.105645	0.078171			751	0.037091	0.13697
675	0.023918	0.009462	0.137567	0.107529	0.079618			750	0.037513	0.137567
674.5	0.024556	0.008681	0.136828	0.106928	0.07912			749	0.038142	0.136828
674	0.024165	0.008944	0.137375	0.106904	0.079157			748	0.038357	0.137375
673.5	0.026214	0.009409	0.13733	0.106276	0.079386			747	0.038145	0.13733
673	0.024681	0.008139	0.137626	0.106865	0.079568			746	0.038691	0.137626
672.5	0.02431	0.009535	0.138128	0.107686	0.079916			745	0.037868	0.138128
672	0.02533	0.008395	0.137704	0.107448	0.079165			744	0.038578	0.137704
671.5	0.02422	0.008276	0.138688	0.10747	0.079158			743	0.039936	0.138688
671	0.025534	0.008674	0.137605	0.106568	0.078363			742	0.0388	0.137605
670.5	0.023512	0.010204	0.138869	0.108285	0.080887			741	0.038797	0.138869
670	0.025475	0.00868	0.138862	0.10583	0.07986			740	0.03874	0.138862
669.5	0.025406	0.008604	0.138875	0.108764	0.081381			739	0.037932	0.138875
669	0.025393	0.009341	0.137586	0.107558	0.079375			738	0.038248	0.137586
668.5	0.023852	0.009359	0.138315	0.106625	0.079888			737	0.0393	0.138315
668	0.024247	0.008364	0.138501	0.106799	0.079529			736	0.037387	0.138501
667.5	0.02468	0.00945	0.138036	0.106683	0.078991			735	0.037442	0.138036
667	0.025636	0.007868	0.139283	0.108334	0.079111			734	0.039509	0.139283
666.5	0.027239	0.010785	0.139694	0.106987	0.079654			733	0.039474	0.139694
666	0.024362	0.006413	0.136708	0.106195	0.078719			732	0.038521	0.136708
665.5	0.024702	0.007845	0.138355	0.107989	0.079998			731	0.038641	0.138355
665	0.02565	0.008871	0.140393	0.107587	0.080296			730	0.040098	0.140393
664.5	0.025506	0.010204	0.13759	0.108858	0.079743			729	0.040281	0.13759
664	0.025226	0.008439	0.139321	0.106825	0.080738			728	0.038661	0.139321
663.5	0.024465	0.008699	0.13991	0.106513	0.078802			727	0.039725	0.13991
663	0.02535	0.008813	0.138596	0.109309	0.079872			726	0.038021	0.138596
662.5	0.025985	0.00957	0.137875	0.107898	0.080109			725	0.041429	0.137875
662	0.026655	0.008482	0.13903	0.108579	0.080586			724	0.037874	0.13903
661.5	0.025271	0.008349	0.139022	0.107663	0.079914			723	0.03811	0.139022
661	0.025574	0.008639	0.140098	0.107621	0.080497			722	0.041558	0.140098
660.5	0.025245	0.009381	0.13941	0.108653	0.080223			721	0.040756	0.13941
660	0.024974	0.008204	0.139708	0.108474	0.080782			720	0.040326	0.139708
659.5	0.026399	0.008208	0.138742	0.107303	0.080445			719	0.040695	0.138742
659	0.025598	0.008325	0.139267	0.109356	0.08161			718	0.040981	0.139267
658.5	0.024856	0.010088	0.140246	0.109005	0.081231			717	0.040691	0.140246
658	0.025863	0.008868	0.139697	0.108778	0.081322			716	0.040929	0.139697
657.5	0.026191	0.009804	0.138946	0.107372	0.081849			715	0.041049	0.138946
657	0.025967	0.008701	0.140501	0.108393	0.08086			714	0.041923	0.140501
656.5	0.026959	0.009053	0.140314	0.109189	0.08102			713	0.041323	0.140314
656	0.025092	0.010202	0.142402	0.111065	0.082445			712	0.041639	0.142402
655.5	0.027557	0.009751	0.139183	0.109189	0.081765			711	0.041086	0.139183
655	0.025667	0.008033	0.13945	0.109937	0.081058			710	0.041125	0.13945
654.5	0.027502	0.009475	0.140119	0.10837	0.081357			709	0.041031	0.140119
654	0.026944	0.00903	0.139571	0.108086	0.08183			708	0.041908	0.139571
653.5	0.027334	0.008499	0.140709	0.110109	0.081947			707	0.042369	0.140709
653	0.025286	0.008975	0.13965	0.107974	0.081185			706	0.042942	0.13965
652.5	0.02732	0.008676	0.14087	0.109588	0.081726			705	0.040107	0.14087
652	0.027127	0.008624	0.141026	0.109329	0.08107			704	0.041681	0.141026
651.5	0.025995	0.009898	0.141157	0.10942	0.081645			703	0.042075	0.141157
651	0.026593	0.008126	0.141547	0.108188	0.081978			702	0.041771	0.141547
650.5	0.025781	0.010513	0.141775	0.111351	0.083454			701	0.042681	0.141775
650	0.027281	0.00886	0.140314	0.109127	0.08021			700	0.042874	0.140314
649.5	0.026487	0.009035	0.142507	0.109318	0.081675			699	0.04184	0.142507
649	0.026414	0.009097	0.140279	0.109575	0.083495			698	0.043823	0.140279
648.5	0.026246	0.007498	0.142517	0.110124	0.081827			697	0.041956	0.142517
648	0.026127	0.009528	0.139467	0.110074	0.08185			696	0.043008	0.139467
647.5	0.0277	0.009742	0.141029	0.109971	0.083291			695	0.042797	0.141029
647	0.027939	0.009261	0.141398	0.109307	0.083218			694	0.043565	0.141398
646.5	0.0263	0.006832	0.141025	0.108433	0.082754			693	0.043011	0.141025
646	0.02749	0.008707	0.143892	0.112481	0.083513			692	0.044053	0.143892
645.5	0.02732	0.008812	0.142107	0.10987	0.082793			691	0.043451	0.142107
645	0.027008	0.010447	0.14219	0.111685	0.083666			690	0.043953	0.14219
644.5	0.026737	0.010018	0.142424	0.110964	0.083327			689	0.043986	0.142424
644	0.028247	0.008312	0.140421	0.109717	0.082839			688	0.043312	0.140421
643.5	0.027145	0.007798	0.143174	0.111104	0.08261			687	0.044705	0.143174
643	0.027777	0.010768	0.141849	0.111793	0.084822			686	0.044459	0.141849
642.5	0.025999	0.009072	0.141294	0.111577	0.083283			685	0.043891	0.141294
642	0.028896	0.009391	0.142862	0.112714	0.08468			684	0.044219	0.142862
641.5	0.026173	0.009294	0.14213	0.111924	0.085238			683	0.044057	0.14213
641	0.029641	0.007512	0.141226	0.110687	0.082383			682	0.044471	0.141226
640.5	0.027276	0.009256	0.141633	0.11099	0.084611			681	0.044812	0.141633
640	0.02664	0.008869	0.142444	0.110978	0.083894			680	0.044849	0.142444
639.5	0.02888	0.009564	0.142135	0.110766	0.085236			679	0.044482	0.142135
639	0.028898	0.00707	0.140102	0.109911	0.081268			678	0.044916	0.140102
638.5	0.028842	0.009891	0.141901	0.111474	0.083978			677	0.044575	0.141901
638	0.028398	0.009616	0.143285	0.111608	0.084926			676	0.044726	0.143285
637.5	0.028017	0.010448	0.14387	0.111768	0.084734			675	0.044678	0.14387
637	0.029265	0.009361	0.14196	0.110796	0.083479			674	0.045818	0.14196
636.5	0.027736	0.009328	0.142444	0.111795	0.085215			673	0.045244	0.142444
636	0.028266	0.009586	0.143652	0.112387	0.083248			672	0.045271	0.143652
635.5	0.029099	0.009675	0.143005	0.112682	0.084529			671	0.045116	0.143005
635	0.029457	0.008971	0.14422	0.11242	0.08479			670	0.044475	0.14422
634.5	0.027834	0.008313	0.143019	0.111449	0.083715			669	0.046012	0.143019
634	0.028708	0.00892	0.143282	0.112067	0.084505			668	0.045776	0.143282
633.5	0.028808	0.009185	0.143309	0.11332	0.084427			667	0.045355	0.143309
633	0.029474	0.008407	0.144418	0.111639	0.084917			666	0.046335	0.144418
632.5	0.028512	0.008896	0.143313	0.112267	0.083699			665	0.043812	0.143313
632	0.027874	0.009994	0.143278	0.11479	0.085373			664	0.046646	0.143278
631.5	0.029824	0.009108	0.142608	0.112561	0.085122			663	0.04706	0.142608
631	0.028654	0.008648	0.142999	0.113006	0.084637			662	0.046454	0.142999
630.5	0.027571	0.00991	0.144828	0.113623	0.084652			661	0.045792	0.144828
630	0.029744	0.009197	0.143936	0.114069	0.08461			660	0.04742	0.143936
629.5	0.029749	0.008048	0.14356	0.11211	0.084291			659	0.047178	0.14356
629	0.029365	0.009281	0.143752	0.113	0.084975			658	0.046309	0.143752
628.5	0.029283	0.009265	0.144996	0.113371	0.085485			657	0.048052	0.144996
628	0.029253	0.009586	0.144594	0.113577	0.085434			656	0.048304	0.144594
627.5	0.030586	0.00813	0.145186	0.113579	0.08558			655	0.046569	0.145186
627	0.030424	0.008429	0.145209	0.114277	0.084672			654	0.047189	0.145209
626.5	0.029156	0.008449	0.144243	0.113453	0.084573			653	0.047494	0.144243
626	0.028893	0.008902	0.145516	0.113949	0.084933			652	0.047971	0.145516
625.5	0.030016	0.00914	0.144911	0.113606	0.084548			651	0.047684	0.144911
625	0.029849	0.009678	0.144866	0.114499	0.085438			650	0.047802	0.144866
624.5	0.030151	0.009168	0.144606	0.113809	0.084721			649	0.04587	0.144606
624	0.029584	0.00894	0.145127	0.114759	0.085679			648	0.04925	0.145127
623.5	0.02988	0.008236	0.14438	0.114726	0.084679			647	0.048893	0.14438
623	0.030462	0.010357	0.146563	0.115746	0.086184			646	0.047898	0.146563
622.5	0.031222	0.010254	0.146449	0.115841	0.086341			645	0.048088	0.146449
622	0.031079	0.010356	0.146798	0.114834	0.087106			644	0.049905	0.146798
621.5	0.02924	0.009581	0.14559	0.11606	0.08626			643	0.048473	0.14559
621	0.030336	0.008676	0.145822	0.113564	0.085164			642	0.048461	0.145822
620.5	0.030665	0.010316	0.146968	0.117023	0.086922			641	0.049111	0.146968
620	0.031094	0.009134	0.146995	0.115342	0.085993			640	0.048956	0.146995
619.5	0.030007	0.007981	0.144354	0.112568	0.085038			639	0.049257	0.144354
619	0.030009	0.008367	0.146001	0.114712	0.085325			638	0.050556	0.146001
618.5	0.030911	0.010156	0.146004	0.115258	0.086657			637	0.049279	0.146004
618	0.03111	0.009345	0.147186	0.115068	0.086149			636	0.051006	0.147186
617.5	0.029506	0.009243	0.147681	0.114795	0.08689			635	0.050363	0.147681
617	0.031157	0.008704	0.145746	0.114701	0.086125			634	0.050199	0.145746
616.5	0.031176	0.009935	0.149846	0.115192	0.087557			633	0.050188	0.149846
616	0.031419	0.010583	0.148631	0.116036	0.086821			632	0.049649	0.148631
615.5	0.031043	0.010482	0.14981	0.116978	0.088331			631	0.050218	0.14981
615	0.030889	0.009845	0.148248	0.115577	0.086031			630	0.049542	0.148248
614.5	0.030477	0.008895	0.147304	0.11511	0.08601			629	0.050534	0.147304
614	0.031359	0.00977	0.147571	0.11506	0.086413			628	0.050719	0.147571
613.5	0.031945	0.010285	0.149127	0.115989	0.087301			627	0.050929	0.149127
613	0.031369	0.009419	0.148881	0.114791	0.086922			626	0.051054	0.148881
612.5	0.031261	0.009549	0.149639	0.115697	0.086906			625	0.051671	0.149639
612	0.031628	0.009546	0.148642	0.11574	0.087507			624	0.049811	0.148642
611.5	0.032075	0.008155	0.148903	0.114359	0.085938			623	0.050554	0.148903
611	0.031236	0.009776	0.14988	0.116108	0.087116			622	0.051873	0.14988
610.5	0.032517	0.009934	0.149281	0.11584	0.086692			621	0.051101	0.149281
610	0.032177	0.009417	0.148655	0.114778	0.085718			620	0.051027	0.148655
609.5	0.032691	0.008925	0.149882	0.115462	0.087096			619	0.052401	0.149882
609	0.032107	0.009052	0.149962	0.115237	0.086179			618	0.051419	0.149962
608.5	0.03247	0.008724	0.149859	0.11546	0.08559			617	0.051959	0.149859
608	0.031722	0.009205	0.150407	0.115281	0.086331			616	0.05289	0.150407
607.5	0.032467	0.009305	0.150209	0.11606	0.086875			615	0.052665	0.150209
607	0.03197	0.00893	0.149232	0.114495	0.086391			614	0.052486	0.149232
606.5	0.031778	0.009658	0.150228	0.11504	0.086905			613	0.052803	0.150228
606	0.032778	0.008862	0.150541	0.115493	0.086717			612	0.052898	0.150541
605.5	0.032316	0.00912	0.150266	0.115261	0.086769			611	0.052811	0.150266
605	0.032506	0.008767	0.150193	0.115109	0.086728			610	0.053221	0.150193
604.5	0.032698	0.009606	0.150941	0.115623	0.087114			609	0.052911	0.150941
604	0.033224	0.009526	0.151627	0.116437	0.087767			608	0.05329	0.151627
603.5	0.032412	0.008555	0.149822	0.115684	0.086857			607	0.053334	0.149822
603	0.033367	0.009176	0.15097	0.116336	0.087102			606	0.053585	0.15097
602.5	0.033426	0.009878	0.152348	0.117143	0.088173			605	0.053848	0.152348
602	0.033927	0.009049	0.151867	0.115679	0.087955			604	0.053895	0.151867
601.5	0.034475	0.008504	0.151183	0.115288	0.087074			603	0.05436	0.151183
601	0.032849	0.009535	0.151	0.115866	0.087316			602	0.053534	0.151
600.5	0.033504	0.010205	0.152922	0.116246	0.08845			601	0.05427	0.152922
600	0.033937	0.009551	0.151001	0.115076	0.086989			600	0.054742	0.151001
599.5	0.03317	0.008464	0.150161	0.114861	0.086983			599	0.054344	0.150161
599	0.033351	0.009341	0.151829	0.115366	0.086608			598	0.055218	0.151829
598.5	0.032949	0.009885	0.152263	0.1169	0.088435			597	0.054989	0.152263
598	0.033671	0.008587	0.151854	0.115798	0.087063			596	0.055041	0.151854
597.5	0.034144	0.009597	0.151406	0.115857	0.088204			595	0.054814	0.151406
597	0.033938	0.009748	0.152752	0.115951	0.087162			594	0.055153	0.152752
596.5	0.033228	0.008808	0.150933	0.114482	0.088344			593	0.055523	0.150933
596	0.034332	0.008999	0.152064	0.116673	0.088296			592	0.055658	0.152064
595.5	0.03332	0.009875	0.153685	0.115978	0.087217			591	0.056606	0.153685
595	0.034279	0.00952	0.152987	0.116797	0.088328			590	0.056658	0.152987
594.5	0.034079	0.010414	0.153676	0.11758	0.089242			589	0.056241	0.153676
594	0.034409	0.00876	0.151642	0.115751	0.088302			588	0.056308	0.151642
593.5	0.034766	0.00929	0.153134	0.116503	0.088727			587	0.056597	0.153134
593	0.034899	0.009415	0.154415	0.11703	0.089703			586	0.05653	0.154415
592.5	0.033729	0.009879	0.153008	0.116526	0.08805			585	0.057331	0.153008
592	0.034625	0.009351	0.153734	0.115592	0.088519			584	0.056927	0.153734
591.5	0.034475	0.011062	0.154728	0.117536	0.088725			583	0.056337	0.154728
591	0.035116	0.009332	0.153504	0.116049	0.08858			582	0.05741	0.153504
590.5	0.034944	0.009535	0.153687	0.116439	0.087663			581	0.057057	0.153687
590	0.035452	0.00995	0.154193	0.11627	0.088632			580	0.057945	0.154193
589.5	0.035115	0.009593	0.154104	0.116144	0.088646			579	0.05739	0.154104
589	0.036138	0.009268	0.154059	0.115907	0.088276			578	0.057656	0.154059
588.5	0.034179	0.00891	0.153488	0.115584	0.088509			577	0.058541	0.153488
588	0.035007	0.008908	0.153467	0.116202	0.088282			576	0.058587	0.153467
587.5	0.036611	0.009811	0.155855	0.117219	0.089991			575	0.058405	0.155855
587	0.036186	0.009537	0.155438	0.116082	0.089082			574	0.058615	0.155438
586.5	0.035509	0.01044	0.154679	0.11765	0.090994			573	0.058416	0.154679
586	0.035793	0.009771	0.155597	0.116724	0.089583			572	0.059218	0.155597
585.5	0.036753	0.008374	0.155267	0.116906	0.088756			571	0.058816	0.155267
585	0.035674	0.010058	0.156096	0.116877	0.089578			570	0.059435	0.156096
584.5	0.037285	0.009743	0.155284	0.116586	0.089545			569	0.058882	0.155284
584	0.035804	0.010318	0.156925	0.116638	0.089855			568	0.05971	0.156925
583.5	0.036601	0.009763	0.155237	0.116608	0.089787			567	0.058882	0.155237
583	0.036292	0.009824	0.155978	0.115762	0.089447			566	0.060219	0.155978
582.5	0.035656	0.008193	0.154888	0.116754	0.089364			565	0.060798	0.154888
582	0.037147	0.009195	0.155564	0.117204	0.089149			564	0.059774	0.155564
581.5	0.036608	0.009272	0.15584	0.11686	0.089552			563	0.060943	0.15584
581	0.036857	0.008961	0.156437	0.117428	0.090556			562	0.061424	0.156437
580.5	0.035699	0.009478	0.15689	0.117727	0.090493			561	0.060557	0.15689
580	0.035509	0.010143	0.156965	0.116528	0.090345			560	0.060924	0.156965
579.5	0.036572	0.01008	0.157622	0.116982	0.091324			559	0.061478	0.157622
579	0.036055	0.009546	0.155851	0.116098	0.090288			558	0.061156	0.155851
578.5	0.036889	0.010176	0.158238	0.117231	0.091209			557	0.062349	0.158238
578	0.037182	0.009757	0.157771	0.117211	0.09177			556	0.062273	0.157771
577.5	0.037068	0.009195	0.156555	0.117434	0.090642			555	0.062949	0.156555
577	0.036682	0.009834	0.156619	0.115991	0.089892			554	0.062137	0.156619
576.5	0.036612	0.010328	0.156791	0.117255	0.090792			553	0.061973	0.156791
576	0.037419	0.01023	0.15673	0.117624	0.09052			552	0.062687	0.15673
575.5	0.038092	0.009969	0.157093	0.117024	0.091351			551	0.062672	0.157093
575	0.037502	0.010033	0.157948	0.117279	0.09108			550	0.062822	0.157948
574.5	0.038508	0.009342	0.157165	0.117133	0.091105			549	0.063375	0.157165
574	0.037312	0.010227	0.158345	0.117378	0.09087			548	0.063237	0.158345
573.5	0.038591	0.010355	0.157174	0.117193	0.090568			547	0.063565	0.157174
573	0.037568	0.010028	0.158011	0.118226	0.090882			546	0.063924	0.158011
572.5	0.038251	0.008628	0.157566	0.117359	0.091445			545	0.063688	0.157566
572	0.038957	0.009737	0.157072	0.117148	0.092197			544	0.064094	0.157072
571.5	0.038268	0.01036	0.158692	0.118279	0.09171			543	0.064169	0.158692
571	0.038381	0.010375	0.158595	0.117759	0.092111			542	0.064677	0.158595
570.5	0.039157	0.009159	0.159249	0.117066	0.091286			541	0.064383	0.159249
570	0.038725	0.010532	0.159211	0.11772	0.092221			540	0.064858	0.159211
569.5	0.038921	0.010595	0.159091	0.117447	0.091519			539	0.065283	0.159091
569	0.038584	0.011614	0.160086	0.118718	0.092463			538	0.065101	0.160086
568.5	0.038216	0.010216	0.159069	0.117782	0.092552			537	0.065817	0.159069
568	0.038446	0.01045	0.15921	0.118185	0.091879			536	0.065566	0.15921
567.5	0.039227	0.009292	0.158459	0.11683	0.091321			535	0.065787	0.158459
567	0.039643	0.009344	0.15961	0.118003	0.092241			534	0.066098	0.15961
566.5	0.03939	0.009691	0.159021	0.117767	0.092584			533	0.065697	0.159021
566	0.03974	0.00974	0.160361	0.11865	0.092277			532	0.066886	0.160361
565.5	0.039432	0.009837	0.159365	0.117796	0.091825			531	0.066602	0.159365
565	0.0393	0.010449	0.162051	0.117413	0.092739			530	0.066914	0.162051
564.5	0.039719	0.010107	0.159845	0.118355	0.091709			529	0.067193	0.159845
564	0.040172	0.009787	0.160836	0.118176	0.091143			528	0.0672	0.160836
563.5	0.039593	0.010134	0.160614	0.119088	0.092333			527	0.06738	0.160614
563	0.039147	0.008935	0.160516	0.117248	0.090878			526	0.067544	0.160516
562.5	0.039952	0.010204	0.159588	0.117352	0.091842			525	0.068278	0.159588
562	0.04074	0.010151	0.161354	0.118831	0.093084			524	0.068243	0.161354
561.5	0.040428	0.008992	0.16028	0.117976	0.092284			523	0.068189	0.16028
561	0.039678	0.00984	0.15926	0.11731	0.091562			522	0.06849	0.15926
560.5	0.039658	0.009928	0.160585	0.117943	0.092026			521	0.068309	0.160585
560	0.040125	0.009837	0.162581	0.117852	0.092855			520	0.068926	0.162581
559.5	0.040048	0.009612	0.16096	0.119023	0.092199			519	0.0692	0.16096
559	0.040562	0.011072	0.162808	0.12052	0.092976			518	0.069932	0.162808
558.5	0.040029	0.009878	0.161892	0.11904	0.092804			517	0.069614	0.161892
558	0.041417	0.010272	0.162975	0.119079	0.093297			516	0.070177	0.162975
557.5	0.041061	0.010645	0.162598	0.120169	0.0934			515	0.070159	0.162598
557	0.041483	0.010383	0.162809	0.119993	0.093355			514	0.070158	0.162809
556.5	0.039731	0.009508	0.161092	0.119017	0.092167			513	0.070546	0.161092
556	0.041563	0.011025	0.162265	0.120834	0.094187			512	0.0709	0.162265
555.5	0.041004	0.010983	0.161433	0.119645	0.092322			511	0.071341	0.161433
555	0.040969	0.010366	0.1619	0.118192	0.093662			510	0.071358	0.1619
554.5	0.042081	0.009913	0.162162	0.119633	0.093644			509	0.072203	0.162162
554	0.04218	0.009765	0.162436	0.119575	0.093656			508	0.071831	0.162436
553.5	0.040896	0.010758	0.163583	0.118784	0.094472			507	0.071693	0.163583
553	0.041501	0.009583	0.162187	0.119275	0.093612			506	0.072376	0.162187
552.5	0.041416	0.010838	0.163776	0.12066	0.0945			505	0.072812	0.163776
552	0.042398	0.011139	0.163962	0.120663	0.094825			504	0.073001	0.163962
551.5	0.041827	0.010583	0.16361	0.119558	0.095219			503	0.073131	0.16361
551	0.04262	0.010306	0.162677	0.119797	0.09482			502	0.072702	0.162677
550.5	0.042087	0.010068	0.163878	0.120291	0.094466			501	0.074088	0.163878
550	0.042628	0.010613	0.163442	0.120688	0.094361			500	0.07428	0.163442
549.5	0.042652	0.011355	0.164684	0.120792	0.095664			499	0.073909	0.164684
549	0.042553	0.01018	0.162981	0.120057	0.094613			498	0.07433	0.162981
548.5	0.041799	0.011119	0.16416	0.120274	0.095243			497	0.074654	0.16416
548	0.043262	0.010405	0.164167	0.11993	0.094574			496	0.074967	0.164167
547.5	0.042588	0.010933	0.164906	0.120798	0.095207			495	0.075255	0.164906
547	0.042788	0.010286	0.164604	0.120278	0.094885			494	0.07543	0.164604
546.5	0.043674	0.010408	0.165342	0.120784	0.095273			493	0.075501	0.165342
546	0.043196	0.010958	0.164403	0.120772	0.095216			492	0.075911	0.164403
545.5	0.043044	0.010085	0.164139	0.120274	0.094956			491	0.076245	0.164139
545	0.04344	0.010312	0.164733	0.120424	0.094856			490	0.07676	0.164733
544.5	0.043391	0.010391	0.164759	0.120095	0.095428			489	0.076899	0.164759
544	0.043735	0.010871	0.165125	0.120435	0.095521			488	0.077024	0.165125
543.5	0.04334	0.010613	0.165137	0.119886	0.09503			487	0.077245	0.165137
543	0.043679	0.010638	0.165055	0.12043	0.095607			486	0.077693	0.165055
542.5	0.043857	0.010721	0.165636	0.1208	0.095883			485	0.077937	0.165636
542	0.044159	0.010323	0.165418	0.12098	0.095878			484	0.078063	0.165418
541.5	0.043909	0.010376	0.165485	0.120383	0.095581			483	0.078281	0.165485
541	0.04411	0.010406	0.165741	0.12068	0.095702			482	0.07898	0.165741
540.5	0.044228	0.010326	0.165833	0.120745	0.095534			481	0.079185	0.165833
540	0.044642	0.010241	0.165688	0.121111	0.095914			480	0.079519	0.165688
539.5	0.045109	0.010668	0.165815	0.121364	0.096522			479	0.079777	0.165815
539	0.044783	0.009938	0.165536	0.120707	0.096115			478	0.080062	0.165536
538.5	0.044816	0.01032	0.166283	0.122075	0.096208			477	0.080432	0.166283
538	0.045083	0.010689	0.166232	0.121644	0.096618			476	0.080845	0.166232
537.5	0.044992	0.010892	0.166704	0.121631	0.096299			475	0.080666	0.166704
537	0.045094	0.010671	0.16621	0.122147	0.096721			474	0.08108	0.16621
536.5	0.045506	0.010573	0.16747	0.122147	0.096231			473	0.081437	0.16747
536	0.04533	0.010796	0.167329	0.122596	0.096669			472	0.081544	0.167329
535.5	0.045025	0.010701	0.166752	0.12201	0.096384			471	0.082312	0.166752
535	0.045496	0.010819	0.167274	0.123402	0.097529			470	0.082497	0.167274
534.5	0.045886	0.01108	0.167225	0.122621	0.097174			469	0.08257	0.167225
534	0.045604	0.010542	0.167245	0.122392	0.096833			468	0.082906	0.167245
533.5	0.045543	0.010231	0.167646	0.122925	0.097417			467	0.083418	0.167646
533	0.046285	0.010747	0.167838	0.12273	0.097064			466	0.083932	0.167838
532.5	0.046088	0.010277	0.16721	0.122966	0.097158			465	0.083849	0.16721
532	0.046266	0.010816	0.167888	0.123427	0.097389			464	0.084234	0.167888
531.5	0.046426	0.010787	0.167786	0.123624	0.097265			463	0.084599	0.167786
531	0.046557	0.011058	0.168017	0.122963	0.097469			462	0.08499	0.168017
530.5	0.046759	0.010697	0.168354	0.123417	0.097155			461	0.085279	0.168354
530	0.046701	0.011088	0.16858	0.123893	0.097559			460	0.085262	0.16858
529.5	0.046875	0.01064	0.168292	0.123792	0.097371			459	0.085609	0.168292
529	0.046942	0.010509	0.168486	0.12378	0.097774			458	0.086159	0.168486
528.5	0.046982	0.010158	0.16857	0.124224	0.097702			457	0.086457	0.16857
528	0.047214	0.010034	0.168467	0.123425	0.097073			456	0.086988	0.168467
527.5	0.047484	0.010774	0.169172	0.124414	0.097721			455	0.087003	0.169172
527	0.047433	0.011002	0.16862	0.124456	0.098342			454	0.087473	0.16862
526.5	0.047566	0.010883	0.168586	0.124377	0.097963			453	0.087719	0.168586
526	0.04776	0.010581	0.169614	0.124361	0.097861			452	0.088099	0.169614
525.5	0.047884	0.010789	0.169529	0.124369	0.098529			451	0.088433	0.169529
525	0.048	0.010709	0.169647	0.124578	0.098205			450	0.089053	0.169647
524.5	0.047992	0.010704	0.169957	0.124175	0.098193			449	0.088791	0.169957
524	0.048179	0.010688	0.170368	0.124269	0.098369			448	0.089113	0.170368
523.5	0.048085	0.01115	0.169758	0.12503	0.098784			447	0.089614	0.169758
523	0.047723	0.010777	0.170186	0.124315	0.099035			446	0.090014	0.170186
522.5	0.048643	0.011944	0.171387	0.125961	0.099689			445	0.09031	0.171387
522	0.048123	0.010296	0.171453	0.125867	0.099376			444	0.090726	0.171453
521.5	0.048021	0.010384	0.171527	0.125385	0.098506			443	0.091193	0.171527
521	0.048253	0.010888	0.171367	0.125289	0.098976			442	0.091564	0.171367
520.5	0.049079	0.010617	0.170803	0.12554	0.099673			441	0.091819	0.170803
520	0.048934	0.010553	0.171127	0.125794	0.099326			440	0.092224	0.171127
519.5	0.049702	0.011079	0.171585	0.126447	0.099383			439	0.092728	0.171585
519	0.049246	0.010707	0.171849	0.12653	0.100107			438	0.092906	0.171849
518.5	0.049389	0.010885	0.172309	0.126509	0.099632			437	0.093584	0.172309
518	0.049895	0.010726	0.172547	0.126367	0.099967			436	0.09411	0.172547
517.5	0.049048	0.010774	0.172004	0.127261	0.100415			435	0.094653	0.172004
517	0.050687	0.01076	0.172907	0.127004	0.099641			434	0.094663	0.172907
516.5	0.049768	0.010906	0.171694	0.126545	0.100656			433	0.095165	0.171694
516	0.049347	0.011443	0.172676	0.128191	0.100439			432	0.095448	0.172676
515.5	0.049803	0.010858	0.173582	0.127807	0.10082			431	0.095722	0.173582
515	0.050237	0.010431	0.172974	0.127631	0.100131			430	0.095989	0.172974
514.5	0.050856	0.010221	0.1736	0.127125	0.10086			429	0.096514	0.1736
514	0.051299	0.011846	0.174323	0.127885	0.101333			428	0.096481	0.174323
513.5	0.050865	0.011379	0.174399	0.128411	0.100984			427	0.097408	0.174399
513	0.050972	0.011332	0.174496	0.128989	0.10164			426	0.098311	0.174496
512.5	0.050986	0.011385	0.174271	0.128305	0.101009			425	0.098245	0.174271
512	0.051122	0.011713	0.174705	0.129749	0.101983			424	0.098744	0.174705
511.5	0.051247	0.010986	0.174817	0.129272	0.101863			423	0.09939	0.174817
511	0.051707	0.011562	0.174802	0.128994	0.101697			422	0.099888	0.174802
510.5	0.051317	0.011506	0.175203	0.129541	0.102032			421	0.10025	0.175203
510	0.051595	0.01081	0.175268	0.129262	0.101925			420	0.100685	0.175268
509.5	0.05197	0.011105	0.175204	0.129985	0.101749			419	0.100999	0.175204
509	0.052338	0.010811	0.175216	0.130086	0.102379			418	0.101789	0.175216
508.5	0.052804	0.010983	0.175735	0.129917	0.102504			417	0.102045	0.175735
508	0.051552	0.011467	0.176975	0.130572	0.102813			416	0.102507	0.176975
507.5	0.05238	0.011144	0.17559	0.130965	0.102693			415	0.102792	0.17559
507	0.052296	0.011269	0.176897	0.130943	0.102638			414	0.103204	0.176897
506.5	0.052801	0.01103	0.176816	0.130724	0.102618			413	0.103695	0.176816
506	0.051954	0.011087	0.176659	0.130803	0.102523			412	0.104161	0.176659
505.5	0.052754	0.010922	0.177704	0.131153	0.103537			411	0.104403	0.177704
505	0.053465	0.011949	0.176928	0.131817	0.103522			410	0.105139	0.176928
504.5	0.053481	0.011425	0.176411	0.131381	0.103012			409	0.105792	0.176411
504	0.053715	0.01101	0.176902	0.131958	0.102859			408	0.105742	0.176902
503.5	0.053788	0.010845	0.177372	0.131789	0.103127			407	0.10709	0.177372
503	0.054528	0.011176	0.178027	0.132439	0.103695			406	0.107322	0.178027
502.5	0.053752	0.011103	0.177938	0.132615	0.103948			405	0.107915	0.177938
502	0.05462	0.011173	0.177662	0.132187	0.103913			404	0.108383	0.177662
501.5	0.054235	0.011571	0.178694	0.133483	0.104948			403	0.10938	0.178694
501	0.054224	0.011393	0.179084	0.132731	0.10445			402	0.10907	0.179084
500.5	0.054268	0.011199	0.178647	0.132772	0.104869			401	0.110101	0.178647
500	0.054983	0.011283	0.179203	0.133912	0.104161			400	0.110419	0.179203
499.5	0.054642	0.011704	0.180331	0.134456	0.104801			399	0.110586	0.180331
499	0.05505	0.011855	0.180122	0.134297	0.105209			398	0.11171	0.180122
498.5	0.055471	0.011225	0.180123	0.133318	0.104901			397	0.112941	0.180123
498	0.055412	0.011009	0.180532	0.134216	0.105091			396	0.112658	0.180532
497.5	0.05501	0.011104	0.179908	0.134687	0.104391			395	0.113013	0.179908
497	0.055641	0.011737	0.180067	0.134872	0.105428			394	0.113001	0.180067
496.5	0.055313	0.0117	0.181147	0.135215	0.105358			393	0.114297	0.181147
496	0.055692	0.011674	0.181226	0.135118	0.105362			392	0.114641	0.181226
495.5	0.056242	0.011792	0.181307	0.135182	0.106124			391	0.115653	0.181307
495	0.055668	0.011453	0.180923	0.13527	0.105668			390	0.116622	0.180923
494.5	0.056294	0.01229	0.181808	0.136153	0.106425			389	0.117042	0.181808
494	0.056456	0.012401	0.181709	0.136106	0.106638			388	0.117921	0.181709
493.5	0.057223	0.011942	0.181221	0.13601	0.106163			387	0.118321	0.181221
493	0.056929	0.011265	0.181304	0.135809	0.106802			386	0.119155	0.181304
492.5	0.056972	0.011651	0.181672	0.13633	0.106893			385	0.119331	0.181672
492	0.057061	0.011399	0.181971	0.136823	0.106768			384	0.120339	0.181971
491.5	0.056954	0.011524	0.181543	0.13655	0.10711			383	0.121427	0.181543
491	0.057328	0.011889	0.182403	0.137296	0.10721			382	0.121536	0.182403
490.5	0.057365	0.012117	0.182968	0.137052	0.107092			381	0.122314	0.182968
490	0.057619	0.011788	0.182335	0.137138	0.107374			380	0.123503	0.182335
489.5	0.058039	0.012012	0.183034	0.137892	0.107757			379	0.124879	0.183034
489	0.058028	0.011805	0.182814	0.137849	0.107812			378	0.124581	0.182814
488.5	0.058285	0.0119	0.182976	0.138224	0.108121			377	0.125233	0.182976
488	0.058308	0.011821	0.183209	0.138098	0.108086			376	0.125607	0.183209
487.5	0.058395	0.011877	0.18381	0.13853	0.108326			375	0.12726	0.18381
487	0.05858	0.011646	0.183031	0.138415	0.108034			374	0.127915	0.183031
486.5	0.058782	0.011803	0.183684	0.138487	0.108435			373	0.129269	0.183684
486	0.059211	0.012411	0.184229	0.138972	0.108722			372	0.129804	0.184229
485.5	0.059395	0.012107	0.184439	0.139576	0.109223			371	0.130424	0.184439
485	0.059524	0.012402	0.185314	0.140124	0.109168			370	0.13225	0.185314
484.5	0.059592	0.01219	0.184968	0.140437	0.10968			369	0.132385	0.184968
484	0.059667	0.011724	0.185885	0.140085	0.109573			368	0.133074	0.185885
483.5	0.059947	0.01167	0.185364	0.140217	0.109199			367	0.13367	0.185364
483	0.060249	0.01198	0.185811	0.140616	0.10956			366	0.135598	0.185811
482.5	0.060391	0.012297	0.18536	0.140505	0.109463			365	0.135643	0.18536
482	0.059944	0.012124	0.185556	0.140921	0.109785			364	0.136062	0.185556
481.5	0.061043	0.011775	0.186825	0.141584	0.11022			363	0.136892	0.186825
481	0.061233	0.011233	0.186043	0.141145	0.110078			362	0.137081	0.186043
480.5	0.061217	0.012296	0.186225	0.141366	0.110132			361	0.138794	0.186225
480	0.060967	0.012293	0.187209	0.14196	0.110617			360	0.139635	0.187209
479.5	0.061042	0.012785	0.187331	0.142676	0.110717			359	0.140459	0.187331
479	0.061465	0.012107	0.186351	0.141638	0.110525			358	0.141545	0.186351
478.5	0.061443	0.012364	0.186522	0.142045	0.110848			357	0.142515	0.186522
478	0.061204	0.012768	0.186999	0.142826	0.110816			356	0.144422	0.186999
477.5	0.061613	0.012421	0.187479	0.142981	0.111481			355	0.144072	0.187479
477	0.061952	0.012516	0.188268	0.143275	0.111509			354	0.145195	0.188268
476.5	0.061964	0.012263	0.187803	0.14313	0.111357			353	0.146722	0.187803
476	0.061965	0.012543	0.18901	0.143539	0.11184			352	0.147259	0.18901
475.5	0.062413	0.012306	0.187998	0.143588	0.111545			351	0.148964	0.187998
475	0.062875	0.013081	0.188744	0.144037	0.112035			350	0.150691	0.188744
474.5	0.06239	0.012728	0.188512	0.143976	0.112255			349	0.149917	0.188512
474	0.063306	0.01295	0.18999	0.144472	0.112598			348	0.151012	0.18999
473.5	0.063421	0.012531	0.188714	0.144613	0.1122			347	0.151755	0.188714
473	0.06331	0.012613	0.189721	0.144164	0.112014			346	0.153285	0.189721
472.5	0.063716	0.012881	0.189939	0.145024	0.112902			345	0.15405	0.189939
472	0.063633	0.012809	0.190058	0.145236	0.112689			344	0.155656	0.190058
471.5	0.06389	0.012883	0.189727	0.145167	0.113204			343	0.157266	0.189727
471	0.064354	0.01314	0.190572	0.146413	0.113222			342	0.157723	0.190572
470.5	0.064371	0.013163	0.190648	0.146025	0.113559			341	0.160682	0.190648
470	0.064689	0.013198	0.191072	0.145929	0.113169			340	0.159626	0.191072
469.5	0.06465	0.013188	0.191341	0.146265	0.113765			339	0.161042	0.191341
469	0.065222	0.013243	0.191266	0.147011	0.114237			338	0.162277	0.191266
468.5	0.064767	0.012716	0.191583	0.146645	0.114013			337	0.163852	0.191583
468	0.064944	0.013348	0.191118	0.146243	0.113889			336	0.165412	0.191118
467.5	0.065575	0.013015	0.191727	0.145919	0.114513			335	0.166711	0.191727
467	0.065581	0.013402	0.192024	0.14814	0.115129			334	0.16785	0.192024
466.5	0.065618	0.013488	0.192667	0.147207	0.114575			333	0.168338	0.192667
466	0.065914	0.013113	0.19226	0.14743	0.114875			332	0.17107	0.19226
465.5	0.065633	0.01367	0.192875	0.14756	0.11541			331	0.172692	0.192875
465	0.066255	0.013307	0.192796	0.148088	0.115189			330	0.173501	0.192796
464.5	0.066696	0.013118	0.193677	0.148773	0.115102			329	0.174666	0.193677
464	0.066971	0.014286	0.193331	0.148234	0.116221			328	0.176974	0.193331
463.5	0.067305	0.013387	0.19357	0.149022	0.115845			327	0.178211	0.19357
463	0.066614	0.013507	0.194115	0.148164	0.116276			326	0.179201	0.194115
462.5	0.06742	0.013689	0.194858	0.148553	0.116428			325	0.181545	0.194858
462	0.067633	0.013325	0.194029	0.14887	0.11594			324	0.182702	0.194029
461.5	0.067504	0.013813	0.194397	0.149381	0.116592			323	0.184718	0.194397
461	0.068099	0.013947	0.195016	0.149665	0.116903			322	0.187344	0.195016
460.5	0.068309	0.01376	0.195393	0.150443	0.116791			321	0.188763	0.195393
460	0.068288	0.013634	0.195249	0.149719	0.117524			320	0.191294	0.195249
459.5	0.068474	0.013575	0.195354	0.150073	0.117656			319	0.192231	0.195354
459	0.068514	0.013257	0.195831	0.150389	0.117542			318	0.194406	0.195831
458.5	0.06906	0.012975	0.194898	0.150474	0.11684			317	0.19724	0.194898
458	0.069515	0.01399	0.196244	0.151448	0.117021			316	0.19892	0.196244
457.5	0.069202	0.0141	0.196273	0.150956	0.117617			315	0.199448	0.196273
457	0.069494	0.013857	0.195824	0.151459	0.118012			314	0.202449	0.195824
456.5	0.070051	0.014028	0.197026	0.151633	0.117955			313	0.204358	0.197026
456	0.069978	0.013801	0.197158	0.152041	0.11829			312	0.207078	0.197158
455.5	0.069704	0.013734	0.197586	0.152147	0.11828			311	0.209264	0.197586
455	0.069954	0.013592	0.198094	0.152361	0.118112			310	0.211978	0.198094
454.5	0.070492	0.013677	0.196387	0.152842	0.119459			309	0.213154	0.196387
454	0.07061	0.01404	0.198201	0.152664	0.118686			308	0.21707	0.198201
453.5	0.070829	0.013521	0.196955	0.152644	0.119033			307	0.219124	0.196955
453	0.071354	0.014551	0.199101	0.15383	0.119724			306	0.221319	0.199101
452.5	0.071507	0.014376	0.198502	0.153857	0.11985			305	0.224291	0.198502
452	0.070978	0.013823	0.19901	0.154143	0.119924			304	0.226529	0.19901
451.5	0.071908	0.014346	0.199458	0.154233	0.120927			303	0.227807	0.199458
451	0.071967	0.013936	0.19878	0.154079	0.119484			302	0.230752	0.19878
450.5	0.072394	0.014211	0.200014	0.153828	0.120738			301	0.232626	0.200014
450	0.071817	0.014282	0.199858	0.15528	0.121356			300	0.235353	0.199858
449.5	0.073048	0.013824	0.20041	0.154882	0.12081			299	0.23885	0.20041
449	0.07257	0.014566	0.200508	0.15498	0.120341			298	0.241918	0.200508
448.5	0.072721	0.01407	0.201785	0.155976	0.1216			297	0.244452	0.201785
448	0.072859	0.014243	0.200887	0.155701	0.122384			296	0.246312	0.200887
447.5	0.073833	0.01442	0.200837	0.155917	0.121645			295	0.249715	0.200837
447	0.073601	0.014304	0.201219	0.156172	0.122628			294	0.252985	0.201219
446.5	0.074361	0.014436	0.202125	0.156879	0.122503			293	0.254561	0.202125
446	0.074022	0.013671	0.202267	0.156571	0.122263			292	0.256502	0.202267
445.5	0.074357	0.014307	0.202509	0.156572	0.122666			291	0.259062	0.202509
445	0.074198	0.013776	0.20255	0.15718	0.122539			290	0.260476	0.20255
444.5	0.074812	0.014311	0.202369	0.157435	0.122962			289	0.263469	0.202369
444	0.074987	0.014315	0.202924	0.158133	0.122556			288	0.266837	0.202924
443.5	0.075357	0.013819	0.202232	0.157942	0.123953			287	0.269685	0.202232
443	0.076135	0.014247	0.203024	0.158432	0.124209			286	0.272167	0.203024
442.5	0.075556	0.014079	0.203745	0.158413	0.123329			285	0.274257	0.203745
442	0.07565	0.014546	0.204273	0.158513	0.124087			284	0.27676	0.204273
441.5	0.076505	0.014402	0.204836	0.157509	0.124645			283	0.280197	0.204836
441	0.076575	0.014246	0.204273	0.159396	0.124201			282	0.280235	0.204273
440.5	0.076617	0.013948	0.204514	0.159225	0.124671			281	0.28349	0.204514
440	0.077013	0.013916	0.205552	0.160569	0.124915			280	0.285832	0.205552
439.5	0.077504	0.014664	0.205616	0.160286	0.125697			279	0.288469	0.205616
439	0.077544	0.014872	0.205362	0.160967	0.125823			278	0.291323	0.205362
438.5	0.077582	0.014101	0.206411	0.16125	0.126024			277	0.293824	0.206411
438	0.077665	0.014665	0.207627	0.161323	0.126077			276	0.294814	0.207627
437.5	0.077875	0.014433	0.207621	0.161337	0.126089			275	0.297745	0.207621
437	0.078414	0.015007	0.207597	0.161867	0.126256			274	0.301667	0.207597
436.5	0.078558	0.015013	0.207947	0.162215	0.126043			273	0.303562	0.207947
436	0.078675	0.014568	0.208031	0.162184	0.126195			272	0.305939	0.208031
435.5	0.07909	0.014675	0.208807	0.162642	0.127456			271	0.308125	0.208807
435	0.079673	0.014884	0.209085	0.162709	0.127604			270	0.311693	0.209085
434.5	0.0793	0.014774	0.208379	0.163948	0.127691			269	0.314445	0.208379
434	0.079683	0.014933	0.209181	0.163976	0.128097			268	0.318748	0.209181
433.5	0.079795	0.014813	0.208754	0.163608	0.126447			267	0.320904	0.208754
433	0.08014	0.014037	0.209967	0.164006	0.127592			266	0.323923	0.209967
432.5	0.080557	0.014742	0.209415	0.163889	0.128821			265	0.325343	0.209415
432	0.080637	0.014963	0.210066	0.165168	0.128961			264	0.32986	0.210066
431.5	0.080886	0.014828	0.20984	0.164346	0.129309			263	0.334807	0.20984
431	0.081724	0.014964	0.209647	0.16454	0.12888			262	0.338858	0.209647
430.5	0.081678	0.014863	0.210199	0.16591	0.13019			261	0.342619	0.210199
430	0.081694	0.014867	0.210571	0.165964	0.129992			260	0.346275	0.210571
429.5	0.081794	0.014541	0.209741	0.165558	0.12954			259	0.35111	0.209741
429	0.08219	0.01525	0.210798	0.166454	0.1302			258	0.355055	0.210798
428.5	0.082549	0.014327	0.209932	0.165714	0.12923			257	0.3588	0.209932
428	0.082696	0.014368	0.210183	0.166724	0.130065			256	0.364631	0.210183
427.5	0.083089	0.01425	0.210665	0.167886	0.129169			255	0.368207	0.210665
427	0.082832	0.014754	0.211363	0.167755	0.130533			254	0.372596	0.211363
426.5	0.083428	0.014888	0.211032	0.167825	0.131693			253	0.379183	0.211032
426	0.083983	0.014961	0.212416	0.168035	0.131749			252	0.384513	0.212416
425.5	0.08383	0.01498	0.212557	0.169031	0.131646			251	0.389386	0.212557
425	0.084355	0.01513	0.213003	0.169914	0.131752			250	0.397865	0.213003
424.5	0.084301	0.01475	0.212811	0.168744	0.132472			249	0.404912	0.212811
424	0.084924	0.015136	0.212672	0.169102	0.132408			248	0.412215	0.212672
423.5	0.085433	0.015057	0.213575	0.169756	0.132826			247	0.420531	0.213575
423	0.085408	0.014894	0.214085	0.170307	0.132085			246	0.428848	0.214085
422.5	0.085223	0.015562	0.214994	0.171141	0.132887			245	0.441626	0.214994
422	0.086019	0.015353	0.214555	0.17098	0.134155			244	0.454868	0.214555
421.5	0.086325	0.015317	0.215145	0.171152	0.133285			243	0.466247	0.215145
421	0.086297	0.01531	0.215473	0.171671	0.134135			242	0.479613	0.215473
420.5	0.086564	0.0147	0.216339	0.171646	0.134111			241	0.497705	0.216339
420	0.086797	0.014856	0.215668	0.171593	0.134015			240	0.520236	0.215668
419.5	0.087589	0.015323	0.215978	0.172732	0.134691			239	0.544519	0.215978
419	0.087773	0.015561	0.216998	0.172916	0.134298			238	0.569433	0.216998
418.5	0.087688	0.015485	0.216949	0.17359	0.134871			237	0.597584	0.216949
418	0.088636	0.016051	0.217804	0.173565	0.135712			236	0.631569	0.217804
417.5	0.088235	0.015552	0.217999	0.17384	0.135573			235	0.673902	0.217999
417	0.088419	0.015628	0.218164	0.17436	0.136154			234	0.71261	0.218164
416.5	0.088916	0.016385	0.217914	0.174804	0.136961			233	0.768071	0.217914
416	0.089285	0.015695	0.218492	0.174602	0.13622			232	0.827402	0.218492
415.5	0.089592	0.01571	0.218306	0.175639	0.137303			231	0.882085	0.218306
415	0.090075	0.015708	0.219752	0.175917	0.136464			230	0.966652	0.219752
414.5	0.089979	0.015369	0.219099	0.175882	0.13745			229	1.0354	0.219099
414	0.090116	0.015668	0.219538	0.175649	0.137259			228	1.11897	0.219538
413.5	0.091101	0.015796	0.220161	0.176939	0.13774			227	1.22613	0.220161
413	0.090987	0.016048	0.2208	0.177438	0.137572			226	1.32326	0.2208
412.5	0.091209	0.015812	0.220453	0.1768	0.137972			225	1.43112	0.220453
412	0.091402	0.016117	0.220654	0.177747	0.138268			224	1.55643	0.220654
411.5	0.091929	0.015313	0.221025	0.177989	0.137777			223	1.69441	0.221025
411	0.092103	0.015562	0.220958	0.178632	0.138314			222	1.8228	0.220958
410.5	0.092732	0.016563	0.220213	0.178727	0.13866			221	1.96455	0.220213
410	0.092833	0.016802	0.222025	0.179478	0.139711			220	2.08594	0.222025
409.5	0.093122	0.015624	0.222278	0.179671	0.140367			219	2.22388	0.222278
409	0.093599	0.016708	0.223834	0.18017	0.141045			218	2.35969	0.223834
408.5	0.093587	0.016486	0.222705	0.181003	0.140776			217	2.43321	0.222705
408	0.094343	0.015825	0.22254	0.180546	0.141225			216	2.61742	0.22254
407.5	0.093619	0.016191	0.223122	0.180773	0.140798			215	2.74547	0.223122
407	0.09477	0.01649	0.223651	0.182299	0.143131			214	2.77797	0.223651
406.5	0.094964	0.016859	0.224155	0.182328	0.142333			213	2.89952	0.224155
406	0.096071	0.016696	0.224197	0.181625	0.142048			212	2.99196	0.224197
405.5	0.095522	0.016391	0.224712	0.182793	0.142075			211	3.03983	0.224712
405	0.095534	0.016182	0.224947	0.182397	0.142296			210	2.97901	0.224947
404.5	0.096577	0.016131	0.2241	0.182514	0.142656			209	3.17537	0.2241
404	0.096515	0.016391	0.224206	0.183331	0.142606			208	3.3525	0.224206
403.5	0.096975	0.016381	0.224854	0.183471	0.14401			207	3.04797	0.224854
403	0.097773	0.016327	0.224786	0.18477	0.144041			206	3.16134	0.224786
402.5	0.097498	0.016799	0.22628	0.184044	0.144961			205	3.10101	0.22628
402	0.09819	0.016262	0.226483	0.186107	0.145186			204	3.53289	0.226483
401.5	0.097704	0.016857	0.22701	0.186593	0.146835			203	3.01069	0.22701
401	0.098565	0.016433	0.227359	0.186125	0.146542			202	3.16686	0.227359
400.5	0.098789	0.017419	0.22741	0.187209	0.14605			201	3.01671	0.22741
400	0.099043	0.016496	0.228269	0.187371	0.147574			200	2.89803	0.228269
399.5	0.100142	0.017502	0.228567	0.187384	0.146464					0.228567
399	0.100378	0.01695	0.227752	0.187754	0.147296					0.227752
398.5	0.100551	0.016705	0.22782	0.187358	0.147146					0.22782
398	0.100828	0.017173	0.229073	0.188764	0.148266					0.229073
397.5	0.100743	0.017415	0.230006	0.189568	0.14912					0.230006
397	0.101511	0.017217	0.229931	0.190336	0.149078					0.229931
396.5	0.101464	0.016985	0.231728	0.191542	0.149228					0.231728
396	0.102257	0.01771	0.230853	0.19052	0.149392					0.230853
395.5	0.101824	0.017059	0.231139	0.191189	0.151011					0.231139
395	0.102534	0.017584	0.229223	0.190879	0.150345					0.229223
394.5	0.103225	0.017242	0.230607	0.19168	0.149712					0.230607
394	0.103221	0.017424	0.230671	0.191712	0.15135					0.230671
393.5	0.103794	0.017735	0.231812	0.192449	0.152088					0.231812
393	0.103783	0.017413	0.231865	0.192835	0.151211					0.231865
392.5	0.104353	0.018379	0.231484	0.192886	0.15254					0.231484
392	0.104154	0.017744	0.231648	0.193297	0.151513					0.231648
391.5	0.105169	0.017533	0.232617	0.192522	0.152574					0.232617
391	0.105354	0.017317	0.232554	0.194844	0.153467					0.232554
390.5	0.106264	0.018413	0.234589	0.194924	0.154289					0.234589
390	0.105735	0.017467	0.23434	0.196534	0.155331					0.23434
389.5	0.106477	0.017932	0.235746	0.196175	0.155345					0.235746
389	0.10657	0.01807	0.235289	0.197338	0.155588					0.235289
388.5	0.107653	0.017904	0.234805	0.19807	0.155945					0.234805
388	0.107646	0.018415	0.235858	0.198782	0.156612					0.235858
387.5	0.108582	0.018502	0.235914	0.197932	0.156599					0.235914
387	0.108077	0.018771	0.236383	0.199173	0.157148					0.236383
386.5	0.108323	0.01864	0.236327	0.20013	0.157951					0.236327
386	0.109596	0.017888	0.237946	0.200492	0.15906					0.237946
385.5	0.109582	0.017728	0.23709	0.200453	0.158637					0.23709
385	0.11003	0.018406	0.238528	0.20169	0.159038					0.238528
384.5	0.110062	0.020081	0.238635	0.201613	0.160153					0.238635
384	0.111248	0.019421	0.23857	0.202636	0.160121					0.23857
383.5	0.111478	0.019594	0.238898	0.202585	0.16037					0.238898
383	0.111698	0.019418	0.238192	0.20256	0.161655					0.238192
382.5	0.112475	0.018798	0.240144	0.203555	0.161377					0.240144
382	0.111719	0.020478	0.241721	0.203867	0.162779					0.241721
381.5	0.113748	0.020334	0.241279	0.205968	0.164703					0.241279
381	0.11256	0.020612	0.243601	0.207079	0.165799					0.243601
380.5	0.112884	0.020883	0.242391	0.207616	0.165955					0.242391
380	0.1133	0.019821	0.242001	0.207166	0.164226					0.242001
379.5	0.114985	0.019549	0.243236	0.207678	0.165075					0.243236
379	0.115333	0.019999	0.243625	0.208503	0.16652					0.243625
378.5	0.115756	0.019196	0.243049	0.207649	0.16553					0.243049
378	0.115056	0.01942	0.242845	0.208256	0.165166					0.242845
377.5	0.116286	0.019913	0.24319	0.207757	0.165271					0.24319
377	0.116336	0.019964	0.243165	0.208594	0.16683					0.243165
376.5	0.116372	0.019977	0.244451	0.209286	0.16783					0.244451
376	0.116385	0.020062	0.246282	0.210884	0.170176					0.246282
375.5	0.117562	0.020899	0.246572	0.211946	0.168635					0.246572
375	0.117828	0.020254	0.247701	0.211425	0.171069					0.247701
374.5	0.117921	0.020741	0.248406	0.212008	0.169974					0.248406
374	0.119335	0.021585	0.248679	0.214515	0.172545					0.248679
373.5	0.118299	0.021101	0.248778	0.215292	0.173262					0.248778
373	0.119325	0.022725	0.250273	0.214768	0.174086					0.250273
372.5	0.120369	0.020733	0.252151	0.21521	0.173548					0.252151
372	0.121293	0.022906	0.253437	0.218334	0.175413					0.253437
371.5	0.120661	0.021659	0.252483	0.217865	0.17623					0.252483
371	0.12127	0.022635	0.251421	0.216868	0.177009					0.251421
370.5	0.1232	0.021528	0.25329	0.216933	0.176501					0.25329
370	0.122303	0.023182	0.252806	0.219941	0.179394					0.252806
369.5	0.12342	0.022777	0.254194	0.21816	0.178581					0.254194
369	0.124358	0.022355	0.255892	0.220616	0.179676					0.255892
368.5	0.123122	0.023044	0.254189	0.220626	0.1793					0.254189
368	0.12389	0.022412	0.25605	0.221737	0.180152					0.25605
367.5	0.124749	0.02292	0.255277	0.222667	0.181994					0.255277
367	0.12486	0.022824	0.25585	0.222243	0.181564					0.25585
366.5	0.12553	0.023547	0.255242	0.223049	0.181843					0.255242
366	0.126256	0.023691	0.257243	0.223371	0.184249					0.257243
365.5	0.126719	0.023904	0.258318	0.224637	0.18349					0.258318
365	0.127934	0.022958	0.258029	0.224804	0.18427					0.258029
364.5	0.126989	0.024337	0.257616	0.22679	0.185387					0.257616
364	0.128893	0.024711	0.259525	0.226157	0.185882					0.259525
363.5	0.129341	0.024213	0.259701	0.226807	0.184813					0.259701
363	0.128974	0.024056	0.259744	0.225679	0.185233					0.259744
362.5	0.129518	0.023888	0.260506	0.228688	0.185213					0.260506
362	0.129843	0.023788	0.25844	0.228356	0.185894					0.25844
361.5	0.130352	0.024025	0.260956	0.227189	0.186844					0.260956
361	0.13058	0.02434	0.263191	0.22989	0.188536					0.263191
360.5	0.131457	0.025242	0.26253	0.230196	0.190235					0.26253
360	0.132186	0.024875	0.262028	0.229765	0.190084					0.262028
359.5	0.132934	0.025838	0.266275	0.233593	0.191985					0.266275
359	0.133274	0.026061	0.26455	0.23389	0.192548					0.26455
358.5	0.133344	0.024884	0.26548	0.233983	0.193876					0.26548
358	0.134432	0.025942	0.263691	0.232824	0.192743					0.263691
357.5	0.134533	0.02665	0.263563	0.234753	0.192561					0.263563
357	0.135031	0.026055	0.266934	0.23407	0.195143					0.266934
356.5	0.136636	0.026608	0.268728	0.237376	0.196987					0.268728
356	0.135481	0.027344	0.26871	0.237525	0.198555					0.26871
355.5	0.135981	0.025849	0.26791	0.239849	0.198697					0.26791
355	0.136993	0.027473	0.270669	0.241994	0.20187					0.270669
354.5	0.137641	0.027016	0.271826	0.240805	0.202484					0.271826
354	0.138551	0.027061	0.272235	0.242404	0.202292					0.272235
353.5	0.138409	0.02709	0.273398	0.24158	0.203433					0.273398
353	0.140722	0.027426	0.273414	0.243969	0.206024					0.273414
352.5	0.140711	0.027593	0.274961	0.245097	0.205677					0.274961
352	0.140398	0.027851	0.275649	0.245991	0.208031					0.275649
351.5	0.140756	0.026668	0.27589	0.246216	0.208798					0.27589
351	0.141528	0.027542	0.278233	0.248171	0.21029					0.278233
350.5	0.142162	0.029242	0.277853	0.249842	0.213264					0.277853
350	0.142272	0.029008	0.279007	0.250743	0.213214					0.279007
349.5	0.143616	0.028061	0.280775	0.249899	0.213645					0.280775
349	0.14445	0.029518	0.28319	0.25174	0.215406					0.28319
348.5	0.144167	0.029715	0.28523	0.25415	0.217969					0.28523
348	0.145415	0.0302	0.283572	0.253755	0.216881					0.283572
347.5	0.144285	0.028336	0.283933	0.255371	0.220568					0.283933
347	0.146412	0.029407	0.286486	0.256166	0.220947					0.286486
346.5	0.14756	0.028739	0.284137	0.255304	0.220879					0.284137
346	0.147516	0.029766	0.287357	0.259133	0.222333					0.287357
345.5	0.148408	0.029154	0.287054	0.257309	0.223766					0.287054
345	0.148896	0.030273	0.287613	0.258328	0.224977					0.287613
344.5	0.149029	0.029557	0.289343	0.259121	0.226806					0.289343
344	0.149813	0.031936	0.289218	0.260285	0.227709					0.289218
343.5	0.151065	0.031288	0.291056	0.262333	0.230406					0.291056
343	0.151565	0.032325	0.29314	0.263488	0.232872					0.29314
342.5	0.151672	0.031244	0.293925	0.263723	0.232844					0.293925
342	0.152246	0.033007	0.294891	0.265422	0.234639					0.294891
341.5	0.152644	0.031758	0.295497	0.266191	0.236348					0.295497
341	0.153778	0.03203	0.294897	0.267479	0.237824					0.294897
340.5	0.154546	0.032004	0.296638	0.267804	0.23922					0.296638
340	0.154064	0.032482	0.298991	0.269499	0.24088					0.298991
339.5	0.156255	0.032766	0.296974	0.272165	0.243334					0.296974
339	0.156222	0.033918	0.301245	0.272758	0.243698					0.301245
338.5	0.157111	0.033074	0.298205	0.272829	0.245453					0.298205
338	0.156848	0.034334	0.302127	0.273575	0.247376					0.302127
337.5	0.158419	0.034548	0.304029	0.277259	0.24897					0.304029
337	0.158414	0.033867	0.304748	0.277104	0.251818					0.304748
336.5	0.159557	0.034236	0.306214	0.277649	0.252769					0.306214
336	0.159973	0.033956	0.306648	0.278351	0.253817					0.306648
335.5	0.160509	0.035673	0.305257	0.280756	0.256324					0.305257
335	0.160861	0.035493	0.307041	0.281651	0.256931					0.307041
334.5	0.161435	0.037042	0.310942	0.283751	0.258369					0.310942
334	0.162687	0.036659	0.308411	0.28322	0.260496					0.308411
333.5	0.16371	0.035614	0.310055	0.284629	0.261247					0.310055
333	0.164712	0.036013	0.311119	0.284928	0.264748					0.311119
332.5	0.165149	0.036644	0.314203	0.286676	0.26736					0.314203
332	0.16509	0.036423	0.314636	0.289347	0.269963					0.314636
331.5	0.165644	0.038165	0.315407	0.290628	0.271636					0.315407
331	0.167347	0.03774	0.315976	0.290737	0.273419					0.315976
330.5	0.168322	0.036886	0.316039	0.292458	0.276901					0.316039
330	0.168734	0.038616	0.31941	0.294772	0.278803					0.31941
329.5	0.169367	0.037929	0.318525	0.294486	0.278398					0.318525
329	0.170434	0.039237	0.322618	0.29703	0.281491					0.322618
328.5	0.1705	0.03917	0.320919	0.29775	0.283234					0.320919
328	0.17133	0.039713	0.324377	0.299423	0.286226					0.324377
327.5	0.172588	0.038137	0.325437	0.300636	0.288268					0.325437
327	0.172998	0.0404	0.326158	0.302833	0.289733					0.326158
326.5	0.173728	0.040069	0.325869	0.304566	0.291988					0.325869
326	0.174537	0.040058	0.32643	0.303389	0.293116					0.32643
325.5	0.174851	0.041404	0.327817	0.30559	0.295981					0.327817
325	0.175577	0.042252	0.330026	0.308068	0.299468					0.330026
324.5	0.177139	0.042978	0.328358	0.309798	0.30029					0.328358
324	0.177852	0.042279	0.329307	0.310387	0.302345					0.329307
323.5	0.178278	0.043513	0.332315	0.310956	0.305572					0.332315
323	0.179273	0.041493	0.33543	0.315034	0.307899					0.33543
322.5	0.180429	0.043899	0.336636	0.318299	0.31044					0.336636
322	0.181056	0.045103	0.33836	0.31936	0.313353					0.33836
321.5	0.182066	0.045013	0.339771	0.321328	0.316329					0.339771
321	0.183133	0.046348	0.341643	0.323345	0.320027					0.341643
320.5	0.183837	0.045149	0.34134	0.324331	0.321631					0.34134
320	0.184783	0.046501	0.344428	0.32531	0.323542					0.344428
319.5	0.185139	0.047262	0.344662	0.3262	0.325446					0.344662
319	0.186537	0.047496	0.345737	0.326784	0.327428					0.345737
318.5	0.18599	0.047765	0.347436	0.329748	0.329601					0.347436
318	0.187907	0.048924	0.348956	0.333351	0.335122					0.348956
317.5	0.188079	0.048304	0.351025	0.33405	0.336914					0.351025
317	0.188725	0.047979	0.350843	0.336261	0.339256					0.350843
316.5	0.190256	0.048921	0.354088	0.338455	0.340595					0.354088
316	0.190854	0.051264	0.355027	0.339367	0.345357					0.355027
315.5	0.191921	0.051214	0.355759	0.341536	0.345262					0.355759
315	0.192691	0.049883	0.357335	0.341936	0.347734					0.357335
314.5	0.193934	0.051353	0.357156	0.344892	0.349116					0.357156
314	0.194465	0.051821	0.360427	0.346237	0.353591					0.360427
313.5	0.196402	0.053006	0.362703	0.348713	0.356395					0.362703
313	0.196604	0.051969	0.364585	0.350221	0.358212					0.364585
312.5	0.197455	0.053338	0.366158	0.351023	0.362112					0.366158
312	0.197805	0.054778	0.367709	0.356161	0.364765					0.367709
311.5	0.198979	0.05465	0.369719	0.356817	0.367222					0.369719
311	0.200494	0.054752	0.370787	0.357505	0.369874					0.370787
310.5	0.201438	0.055553	0.370647	0.35942	0.371655					0.370647
310	0.201585	0.056321	0.373283	0.362659	0.374037					0.373283
309.5	0.202909	0.056744	0.373939	0.36267	0.377429					0.373939
309	0.204143	0.058332	0.374167	0.365852	0.379469					0.374167
308.5	0.204931	0.057703	0.377388	0.368439	0.380812					0.377388
308	0.206105	0.059191	0.378332	0.368729	0.384773					0.378332
307.5	0.206559	0.059972	0.381425	0.372262	0.388283					0.381425
307	0.208591	0.059183	0.383484	0.374068	0.390819					0.383484
306.5	0.208997	0.059964	0.384712	0.374526	0.393847					0.384712
306	0.209032	0.061534	0.387277	0.377504	0.395086					0.387277
305.5	0.211314	0.060705	0.38732	0.378607	0.397799					0.38732
305	0.211563	0.062545	0.390384	0.382009	0.400715					0.390384
304.5	0.212431	0.06115	0.391753	0.382687	0.404492					0.391753
304	0.213665	0.063662	0.392759	0.38615	0.40799					0.392759
303.5	0.2148	0.064639	0.394765	0.38762	0.411124					0.394765
303	0.21585	0.065872	0.396428	0.389283	0.411625					0.396428
302.5	0.217084	0.06637	0.396782	0.388652	0.416052					0.396782
302	0.217411	0.067567	0.399726	0.390634	0.417152					0.399726
301.5	0.217771	0.066668	0.398831	0.391125	0.418351					0.398831
301	0.219924	0.067725	0.401176	0.395287	0.423172					0.401176
300.5	0.221076	0.067871	0.401681	0.398116	0.425661					0.401681
300	0.222145	0.070315	0.404681	0.39959	0.42939					0.404681
299.5	0.222085	0.070617	0.407728	0.403865	0.432889					0.407728
299	0.223202	0.070575	0.408302	0.403491	0.435709					0.408302
298.5	0.225966	0.072072	0.412156	0.407046	0.440533					0.412156
298	0.226703	0.072295	0.411666	0.409196	0.443682					0.411666
297.5	0.226724	0.073138	0.413401	0.412125	0.444776					0.413401
297	0.227	0.07446	0.415969	0.412673	0.448821					0.415969
296.5	0.229269	0.074043	0.416879	0.415134	0.453401					0.416879
296	0.230401	0.074939	0.42045	0.416676	0.454669					0.42045
295.5	0.230659	0.076006	0.42143	0.419408	0.45788					0.42143
295	0.232377	0.076008	0.421964	0.421785	0.462351					0.421964
294.5	0.231859	0.076866	0.424236	0.422835	0.46486					0.424236
294	0.233584	0.078512	0.426984	0.426979	0.4703					0.426984
293.5	0.234635	0.079821	0.430617	0.42704	0.472978					0.430617
293	0.236372	0.078941	0.431366	0.430679	0.476836					0.431366
292.5	0.238377	0.080441	0.43322	0.433122	0.480082					0.43322
292	0.239068	0.082436	0.43549	0.436008	0.484104					0.43549
291.5	0.240282	0.083161	0.437283	0.438428	0.489718					0.437283
291	0.24115	0.084051	0.439529	0.441068	0.494739					0.439529
290.5	0.242201	0.083186	0.440147	0.444502	0.500464					0.440147
290	0.243663	0.0858	0.444284	0.445325	0.502535					0.444284
289.5	0.246184	0.087973	0.44582	0.449825	0.506971					0.44582
289	0.246077	0.089116	0.448279	0.451609	0.511767					0.448279
288.5	0.247892	0.089799	0.44939	0.454471	0.516546					0.44939
288	0.248909	0.089008	0.453657	0.457043	0.522766					0.453657
287.5	0.250426	0.090012	0.452365	0.460033	0.52719					0.452365
287	0.251594	0.092546	0.456854	0.463115	0.529186					0.456854
286.5	0.253077	0.092038	0.458849	0.465848	0.535029					0.458849
286	0.254717	0.092143	0.461744	0.469123	0.538009					0.461744
285.5	0.255579	0.094484	0.463182	0.471378	0.544098					0.463182
285	0.257922	0.095398	0.46738	0.474494	0.548018					0.46738
284.5	0.25827	0.095564	0.466918	0.474062	0.551588					0.466918
284	0.260249	0.096809	0.469863	0.478103	0.558132					0.469863
283.5	0.259817	0.098401	0.475397	0.483891	0.561069					0.475397
283	0.262768	0.099535	0.471134	0.48684	0.566807					0.471134
282.5	0.262957	0.099463	0.475086	0.487021	0.570752					0.475086
282	0.264246	0.10135	0.478466	0.490912	0.577505					0.478466
281.5	0.266733	0.102594	0.481194	0.493828	0.58258					0.481194
281	0.267212	0.102932	0.483933	0.495502	0.585784					0.483933
280.5	0.269146	0.104464	0.487682	0.499552	0.591235					0.487682
280	0.271206	0.105418	0.491694	0.502255	0.597735					0.491694
279.5	0.272949	0.105688	0.493321	0.506438	0.600723					0.493321
279	0.273796	0.107417	0.49747	0.508383	0.606607					0.49747
278.5	0.275696	0.108369	0.498485	0.511107	0.611107					0.498485
278	0.276742	0.109678	0.500667	0.512971	0.614841					0.500667
277.5	0.277508	0.111052	0.504636	0.515609	0.622011					0.504636
277	0.279059	0.11234	0.507012	0.521905	0.625172					0.507012
276.5	0.280781	0.112436	0.509064	0.52588	0.632184					0.509064
276	0.283337	0.113545	0.513441	0.527605	0.636354					0.513441
275.5	0.284831	0.113807	0.515373	0.529757	0.639459					0.515373
275	0.285068	0.114941	0.518346	0.535705	0.64514					0.518346
274.5	0.288175	0.116844	0.520513	0.535592	0.650203					0.520513
274	0.289944	0.116047	0.522965	0.539202	0.655439					0.522965
273.5	0.291248	0.118736	0.525485	0.541373	0.659455					0.525485
273	0.292747	0.119703	0.527711	0.546087	0.665076					0.527711
272.5	0.292877	0.119466	0.53083	0.547963	0.668641					0.53083
272	0.295528	0.120995	0.532851	0.549901	0.670174					0.532851
271.5	0.296674	0.121803	0.533187	0.55314	0.675798					0.533187
271	0.299238	0.122932	0.536078	0.553364	0.67814					0.536078
270.5	0.30011	0.1261	0.542262	0.561027	0.686293					0.542262
270	0.303082	0.125423	0.540828	0.562058	0.689124					0.540828
269.5	0.304576	0.126601	0.544983	0.564813	0.69081					0.544983
269	0.305644	0.126707	0.546522	0.568397	0.695065					0.546522
268.5	0.307765	0.126457	0.549892	0.569291	0.697449					0.549892
268	0.309931	0.129268	0.550603	0.572553	0.702747					0.550603
267.5	0.311415	0.129191	0.551054	0.57291	0.705111					0.551054
267	0.31312	0.128993	0.550658	0.574524	0.706446					0.550658
266.5	0.314185	0.128992	0.552234	0.577084	0.706898					0.552234
266	0.314954	0.131842	0.556031	0.579704	0.712008					0.556031
265.5	0.318128	0.132196	0.559924	0.58177	0.715399					0.559924
265	0.319663	0.132585	0.561133	0.583069	0.719431					0.561133
264.5	0.322018	0.132833	0.561771	0.584028	0.718006					0.561771
264	0.323926	0.133082	0.562693	0.588585	0.722429					0.562693
263.5	0.325475	0.132281	0.565142	0.590324	0.724583					0.565142
263	0.328746	0.133651	0.5648	0.591312	0.726774					0.5648
262.5	0.32954	0.13358	0.568456	0.593709	0.729215					0.568456
262	0.331978	0.133914	0.570679	0.594578	0.730527					0.570679
261.5	0.333767	0.136192	0.572554	0.598151	0.734317					0.572554
261	0.335443	0.135382	0.572271	0.597932	0.73562					0.572271
260.5	0.337465	0.134902	0.572414	0.599362	0.736766					0.572414
260	0.339001	0.135442	0.573664	0.599083	0.734623					0.573664
259.5	0.342032	0.135709	0.574107	0.599908	0.736753					0.574107
259	0.344346	0.135626	0.576655	0.602747	0.736179					0.576655
258.5	0.345922	0.136061	0.576266	0.602805	0.73667					0.576266
258	0.348055	0.135986	0.577904	0.604014	0.73709					0.577904
257.5	0.349218	0.136162	0.578664	0.604389	0.735825					0.578664
257	0.352316	0.136105	0.579886	0.607253	0.738799					0.579886
256.5	0.354662	0.136042	0.581032	0.607733	0.737903					0.581032
256	0.357772	0.135651	0.583674	0.611631	0.739232					0.583674
255.5	0.359215	0.136087	0.581513	0.610601	0.73875					0.581513
255	0.35983	0.13563	0.584028	0.613408	0.738509					0.584028
254.5	0.361374	0.136433	0.586274	0.615914	0.740434					0.586274
254	0.366129	0.136475	0.588056	0.616515	0.740772					0.588056
253.5	0.368109	0.13722	0.588552	0.615412	0.74095					0.588552
253	0.369503	0.135703	0.588777	0.617751	0.741373					0.588777
252.5	0.372324	0.135078	0.587646	0.616518	0.741161					0.587646
252	0.374249	0.135756	0.589013	0.619695	0.739409					0.589013
251.5	0.376376	0.134878	0.590785	0.620846	0.740678					0.590785
251	0.379178	0.135647	0.592911	0.621646	0.740965					0.592911
250.5	0.381488	0.136596	0.59327	0.624022	0.741864					0.59327
250	0.384308	0.137334	0.596092	0.625415	0.743292					0.596092
249.5	0.385148	0.135869	0.599731	0.626642	0.742236					0.599731
249	0.389513	0.137945	0.598025	0.626898	0.745048					0.598025
248.5	0.391845	0.138631	0.60093	0.629407	0.744571					0.60093
248	0.394034	0.137616	0.603784	0.632899	0.747699					0.603784
247.5	0.39785	0.139198	0.604014	0.634259	0.747394					0.604014
247	0.399449	0.136019	0.605365	0.633607	0.7486					0.605365
246.5	0.403271	0.138593	0.605648	0.635264	0.749983					0.605648
246	0.407438	0.139587	0.607947	0.639839	0.752748					0.607947
245.5	0.408222	0.140523	0.613348	0.642375	0.753063					0.613348
245	0.413197	0.141387	0.613498	0.646775	0.756013					0.613498
244.5	0.417658	0.141731	0.617192	0.648095	0.760652					0.617192
244	0.421272	0.14075	0.620013	0.650596	0.763078					0.620013
243.5	0.42477	0.145151	0.621322	0.653178	0.767846					0.621322
243	0.428389	0.147213	0.625977	0.659967	0.771492					0.625977
242.5	0.432866	0.146081	0.628477	0.66098	0.773614					0.628477
242	0.437559	0.148329	0.631895	0.668665	0.779046					0.631895
241.5	0.441254	0.149874	0.635942	0.671421	0.783805					0.635942
241	0.447529	0.153671	0.64147	0.67759	0.790811					0.64147
240.5	0.451337	0.156948	0.644997	0.682887	0.796981					0.644997
240	0.457653	0.158482	0.650097	0.68799	0.803635					0.650097
239.5	0.46395	0.162597	0.656239	0.69682	0.81222					0.656239
239	0.47027	0.165963	0.663045	0.701461	0.820362					0.663045
238.5	0.477767	0.169888	0.669999	0.70822	0.827948					0.669999
238	0.482941	0.175967	0.675049	0.718248	0.837919					0.675049
237.5	0.490759	0.179116	0.683926	0.725283	0.847661					0.683926
237	0.498134	0.185315	0.687804	0.733073	0.857806					0.687804
236.5	0.50627	0.190912	0.697695	0.74438	0.869907					0.697695
236	0.514644	0.196516	0.708006	0.753724	0.884909					0.708006
235.5	0.525347	0.205271	0.717764	0.768334	0.898929					0.717764
235	0.536141	0.21108	0.731959	0.779148	0.913931					0.731959
234.5	0.544478	0.21912	0.740831	0.790338	0.929049					0.740831
234	0.555849	0.225881	0.75138	0.802931	0.942567					0.75138
233.5	0.568581	0.237086	0.764558	0.815998	0.960487					0.764558
233	0.581793	0.247858	0.779757	0.833194	0.98287					0.779757
232.5	0.596907	0.259753	0.797188	0.849488	1.00391					0.797188
232	0.609097	0.270121	0.809334	0.867249	1.02305					0.809334
231.5	0.621201	0.278747	0.823323	0.880632	1.04236					0.823323
231	0.636321	0.291883	0.838706	0.898062	1.06242					0.838706
230.5	0.655767	0.306708	0.859883	0.922877	1.09206					0.859883
230	0.674696	0.322389	0.879927	0.944522	1.118					0.879927
229.5	0.687326	0.332342	0.895263	0.960012	1.13934					0.895263
229	0.704659	0.3467	0.911941	0.976961	1.16117					0.911941
228.5	0.722826	0.359705	0.930348	0.995859	1.18746					0.930348
228	0.74377	0.378586	0.952646	1.02188	1.21778					0.952646
227.5	0.767563	0.398497	0.979766	1.04978	1.24957					0.979766
227	0.791054	0.419711	1.00346	1.07715	1.28336					1.00346
226.5	0.811965	0.434186	1.02557	1.09886	1.31304					1.02557
226	0.83363	0.456814	1.04849	1.1235	1.34285					1.04849
225.5	0.856126	0.474792	1.0725	1.15028	1.37295					1.0725
225	0.8843	0.497088	1.09885	1.18193	1.41754					1.09885
224.5	0.91117	0.52333	1.13111	1.21386	1.45484					1.13111
224	0.940758	0.544427	1.16	1.24492	1.49384					1.16
223.5	0.970289	0.568569	1.19194	1.27954	1.53289					1.19194
223	0.998455	0.593001	1.22126	1.3088	1.57355					1.22126
222.5	0	0.616698	1.25076	1.34292	1.61854					1.25076
222	0	0.643762	1.28255	1.37646	1.65678					1.28255
221.5	0	0.669457	1.31628	1.41233	1.70242					1.31628
221	0	0.695659	1.35406	1.45167	1.74647					1.35406
220.5	0	0.724348	1.38767	1.48722	1.79565					1.38767
220	0	0.74833	1.41458	1.51612	1.83092					1.41458
219.5	0	0.774585	1.45165	1.55754	1.88116					1.45165
219	0	0.807171	1.49013	1.5988	1.92739					1.49013
218.5	0	0.837774	1.52738	1.64729	1.98094					1.52738
218	0	0.870956	1.57987	1.68955	2.04974					1.57987
217.5	0	0.901648	1.61085	1.73412	2.09922					1.61085
217	0	0.928778	1.65757	1.77645	2.15393					1.65757
216.5	0	0.962124	1.69277	1.81575	2.20017					1.69277
216	0	0.996171	1.74162	1.85895	2.26392					1.74162
215.5	0	1.02863	1.78606	1.91936	2.32256					1.78606
215	0	1.06157	1.83434	1.9734	2.38884					1.83434
214.5	0	1.09123	1.87724	1.99557	2.43685					1.87724
214	0	1.11862	1.90566	2.0546	2.45927					1.90566
213.5	0	1.15008	1.96784	2.09486	2.53622					1.96784
213	0	1.18446	2.02203	2.13792	2.56083					2.02203
212.5	0	1.21926	2.06904	2.21119	2.65388					2.06904
212	0	1.2544	2.097	2.2493	2.73587					2.097
211.5	0	1.28249	2.15329	2.30494	2.75821					2.15329
211	0	1.31534	2.20079	2.37879	2.75635					2.20079
210.5	0	1.35503	2.25152	2.44078	2.83605					2.25152
210	0	1.3926	2.32005	2.50539	2.88167					2.32005
209.5	0	1.4186	2.38345	2.56269	2.9742					2.38345
209	0	1.46179	2.40813	2.67622	3.0856					2.40813
208.5	0	1.49406	2.43576	2.60324	2.99253					2.43576
208	0	1.52999	2.56275	2.63654	3.17689					2.56275
207.5	0	1.5773	2.57085	2.76984	3.07636					2.57085
207	0	1.63201	2.66348	2.81854	3.14829					2.66348
206.5	0	1.67788	2.79808	2.88968	3.30598					2.79808
206	0	1.72914	2.76447	2.96943	3.23454					2.76447
205.5	0	1.78731	2.82687	2.89966	3.10594					2.82687
205	0	1.85168	3.00839	3.05945	3.43044					3.00839
204.5	0	1.93121	2.97875	2.92328	3.17083					2.97875
204	0	2.03038	3.03449	3.13083	4.64007					3.03449
203.5	0	2.1104	2.91608	2.91627	3.23206					2.91608
203	0	2.19398	3.08096	3.17612	3.13502					3.08096
202.5	0	2.31226	3.00207	3.16962	3.25798					3.00207
202	0	2.3873	3.01103	3.11099	3.15483					3.01103
201.5	0	2.52325	2.97333	3.09989	3.64896					2.97333
201	0	2.46418	3.40215	3.40115	3.22408					3.40215
200.5	0	2.77451	3.43587	4.28242	2.95515					3.43587
200	0	2.66734	2.92605	3.55279	3.13066					2.92605

## Sheet: Glicose -Ozono 
Wavelength (nm)	CH-HNP-Glico-ctrl 1	CH-HNP-Glico-ctrl 2	CH-HNP-Glico-ctrl 3	CS-HNP-Glico-10P-1	CS-HNP-Glico-10P-2	CS-HNP-Glico-10P-3	Glico-10P-1	Glico-10P-2	Glico-10P-3	Glico-8p-1	Glico-8p-2	Glico-8p-3	CH-HNP-Gluc-8P-1	CH-HNP-Gluc-8P-2	CH-HNP-Gluc-8P-3	CS-HNP - Glucose 5% - Oz -10P	CS-HNP - Glucose 5% - Oz -8P	CS-HNP-Glucose-Ctrl	Glucose 5% -10P	Glucose 5% - 8P
800	0.004129	0.004323	0.004223	-0.000348	0.000786	-0.001417	-0.016282	-0.01692	-0.015383	-0.015498	-0.015597	-0.016923	0.01291	0.012069	0.011336	0.012105	-0.000326333	0.004225	-0.016195	-0.016006
798	0.003221	0.003085	0.002532	-0.002212	-0.00034	-0.002005	-0.018999	-0.016912	-0.017361	-0.017586	-0.01793	-0.016934	0.013454	0.012821	0.012285	0.0128533	-0.001519	0.002946	-0.0177573	-0.0174833
796	0.004935	0.003383	0.00328	-0.00177	-0.000344	-0.001095	-0.014345	-0.015411	-0.016719	-0.014633	-0.015304	-0.016536	0.012936	0.014605	0.013155	0.0135653	-0.00106967	0.003866	-0.0154917	-0.015491
794	0.004058	0.00304	0.001	-0.003075	0.000203	-0.002757	-0.017408	-0.015355	-0.015805	-0.01626	-0.017254	-0.015982	0.013417	0.01268	0.009815	0.0119707	-0.00187633	0.00269933	-0.0161893	-0.0164987
792	0.003751	0.003621	0.003803	-0.001813	0.001196	-0.00173	-0.015908	-0.016426	-0.017375	-0.016625	-0.018081	-0.018194	0.013739	0.014954	0.01345	0.0140477	-0.000782333	0.003725	-0.0165697	-0.0176333
790	0.004319	0.002359	0.002022	-0.002688	0.000101	-0.002619	-0.017563	-0.017962	-0.016866	-0.017216	-0.017308	-0.01799	0.013343	0.012132	0.01194	0.0124717	-0.00173533	0.0029	-0.0174637	-0.0175047
788	0.005849	0.004806	0.005021	0.000124	0.000572	0.000389	-0.01645	-0.015582	-0.016362	-0.013787	-0.01419	-0.016057	0.014752	0.015123	0.013338	0.0144043	0.000361667	0.00522533	-0.0161313	-0.014678
786	0.006453	0.005717	0.006006	0.002179	0.003372	0.001679	-0.01512	-0.016385	-0.015635	-0.01301	-0.014776	-0.015886	0.015444	0.013671	0.016643	0.0152527	0.00241	0.00605867	-0.0157133	-0.0145573
784	0.005148	0.00436	0.006156	-0.000427	0.000781	-0.000875	-0.015426	-0.016951	-0.013816	-0.016703	-0.017946	-0.017279	0.015681	0.014422	0.013374	0.0144923	-0.000173667	0.00522133	-0.0153977	-0.0173093
782	0.005561	0.005766	0.004748	-4e-06	-0.000307	-0.000235	-0.016131	-0.016237	-0.01677	-0.015666	-0.015264	-0.017599	0.017273	0.016043	0.012796	0.0153707	-0.000182	0.00535833	-0.0163793	-0.0161763
780	0.005927	0.006677	0.006695	-0.000101	0.001361	-0.000895	-0.014746	-0.017495	-0.017405	-0.015503	-0.015431	-0.017034	0.015602	0.014977	0.015087	0.015222	0.000121667	0.006433	-0.0165487	-0.0159893
778	0.003023	0.003766	0.002729	-0.002666	-0.001714	-0.00123	-0.016678	-0.018122	-0.01815	-0.016855	-0.018203	-0.017626	0.01607	0.013018	0.011502	0.01353	-0.00187	0.00317267	-0.01765	-0.0175613
776	0.007345	0.006192	0.007303	0.002685	0.002921	-0.000352	-0.013695	-0.016174	-0.015126	-0.012283	-0.013626	-0.013511	0.019043	0.015199	0.015758	0.0166667	0.00175133	0.00694667	-0.0149983	-0.01314
774	0.006413	0.003901	0.003366	-0.001807	-0.000517	-0.000529	-0.016944	-0.017741	-0.014153	-0.017166	-0.017798	-0.017196	0.015846	0.014158	0.014025	0.0146763	-0.000951	0.00456	-0.0162793	-0.0173867
772	0.00626	0.004877	0.002854	-0.003605	0.000895	-0.002504	-0.016648	-0.017074	-0.017543	-0.01758	-0.017431	-0.017294	0.015409	0.012487	0.01369	0.013862	-0.001738	0.00466367	-0.0170883	-0.017435
770	0.006197	0.004902	0.006158	-0.000324	0.002	-0.000669	-0.017051	-0.014924	-0.01779	-0.016447	-0.016552	-0.01723	0.015853	0.015479	0.015962	0.0157647	0.000335667	0.00575233	-0.0165883	-0.016743
768	0.005503	0.004273	0.004718	0.000225	-0.000236	-0.000839	-0.018254	-0.017341	-0.018084	-0.017275	-0.017762	-0.016965	0.016395	0.014053	0.014693	0.015047	-0.000283333	0.00483133	-0.017893	-0.017334
766	0.006433	0.005013	0.006289	-0.000477	0.000498	-0.000867	-0.01628	-0.016346	-0.016812	-0.015193	-0.017494	-0.015694	0.015949	0.014351	0.014037	0.014779	-0.000282	0.00591167	-0.0164793	-0.016127
764	0.007261	0.004888	0.005282	0.001294	0.001483	0.000631	-0.01693	-0.01649	-0.015966	-0.015915	-0.01646	-0.01697	0.017199	0.015035	0.015666	0.0159667	0.001136	0.00581033	-0.016462	-0.0164483
762	0.004955	0.004027	0.004331	-0.002666	-0.000965	-0.002062	-0.018959	-0.017722	-0.017636	-0.018227	-0.019219	-0.018872	0.016552	0.012942	0.013502	0.014332	-0.00189767	0.00443767	-0.0181057	-0.0187727
760	0.006004	0.005499	0.005606	0.000127	0.000389	-0.002246	-0.019437	-0.016951	-0.01679	-0.017176	-0.017674	-0.017086	0.015427	0.014653	0.015118	0.015066	-0.000576667	0.005703	-0.017726	-0.017312
758	0.006633	0.005457	0.006773	0.001338	-0.000644	0.00056	-0.017623	-0.017158	-0.015879	-0.015403	-0.017248	-0.018274	0.017668	0.014555	0.016516	0.0162463	0.000418	0.00628767	-0.0168867	-0.016975
756	0.005542	0.00599	0.006184	0.00022	0.000157	-0.001303	-0.016794	-0.017095	-0.017537	-0.01633	-0.015464	-0.017017	0.018414	0.015862	0.015613	0.0166297	-0.000308667	0.00590533	-0.017142	-0.0162703
754	0.009269	0.006709	0.00841	0.001753	0.001268	0.000524	-0.016913	-0.01694	-0.017291	-0.016064	-0.015168	-0.016414	0.018608	0.017297	0.016131	0.0173453	0.00118167	0.00812933	-0.017048	-0.015882
752	0.007657	0.006816	0.005969	-0.000881	0.001725	0.000307	-0.017256	-0.016012	-0.017481	-0.01608	-0.016586	-0.017345	0.018127	0.015459	0.016558	0.0167147	0.000383667	0.006814	-0.0169163	-0.0166703
750	0.006935	0.005818	0.00562	0.000845	0.001861	0.000709	-0.016893	-0.016583	-0.017206	-0.017264	-0.016964	-0.016326	0.018026	0.017204	0.0161	0.01711	0.00113833	0.00612433	-0.016894	-0.0168513
748	0.006727	0.007574	0.005062	-0.000923	0.001068	-0.000462	-0.017253	-0.01804	-0.017843	-0.017277	-0.017224	-0.018711	0.017381	0.016626	0.016547	0.0168513	-0.000105667	0.00645433	-0.017712	-0.0177373
746	0.006045	0.006391	0.006678	0.001514	0.000596	0.000105	-0.01827	-0.016715	-0.017352	-0.017589	-0.018373	-0.018683	0.016605	0.015444	0.016473	0.016174	0.000738333	0.00637133	-0.0174457	-0.018215
744	0.006793	0.006674	0.00614	0.001118	0.00091	0.000287	-0.017663	-0.01767	-0.016906	-0.015763	-0.017347	-0.017592	0.017759	0.017099	0.018027	0.0176283	0.000771667	0.00653567	-0.017413	-0.0169007
742	0.008305	0.006131	0.006618	0.000746	0.002601	0.000222	-0.017698	-0.017317	-0.01689	-0.016848	-0.017278	-0.017781	0.018982	0.017421	0.017308	0.0179037	0.00118967	0.007018	-0.0173017	-0.0173023
740	0.007961	0.006238	0.007335	0.002733	0.001384	0.00155	-0.017601	-0.018569	-0.017875	-0.017672	-0.017394	-0.01694	0.019812	0.01716	0.018444	0.018472	0.001889	0.007178	-0.018015	-0.0173353
738	0.006224	0.004713	0.007204	-1.5e-05	0.001034	-0.000684	-0.019341	-0.01874	-0.019204	-0.017473	-0.018877	-0.018141	0.017724	0.016639	0.017048	0.017137	0.000111667	0.006047	-0.019095	-0.0181637
736	0.008186	0.007499	0.007952	0.000447	0.002664	-0.000123	-0.01798	-0.017781	-0.018097	-0.017758	-0.016927	-0.017131	0.0189	0.017574	0.017667	0.018047	0.000996	0.007879	-0.0179527	-0.017272
734	0.009518	0.007743	0.007369	0.001565	0.002399	0.000704	-0.018435	-0.017755	-0.017586	-0.017802	-0.017341	-0.01765	0.020584	0.018223	0.01792	0.018909	0.001556	0.00821	-0.0179253	-0.0175977
732	0.007811	0.006074	0.006921	-0.000881	-0.000271	-0.000463	-0.018088	-0.018225	-0.018063	-0.017376	-0.017852	-0.019254	0.018591	0.017441	0.017918	0.0179833	-0.000538333	0.00693533	-0.0181253	-0.0181607
730	0.007125	0.006635	0.007026	0.00136	0.001145	0.001511	-0.016551	-0.018754	-0.017517	-0.017791	-0.018474	-0.01832	0.019063	0.017038	0.018185	0.0180953	0.00133867	0.00692867	-0.0176073	-0.018195
728	0.007218	0.005332	0.007182	-0.000766	0.001148	-3.1e-05	-0.018643	-0.018466	-0.018134	-0.017557	-0.018056	-0.019146	0.018468	0.016828	0.019029	0.0181083	0.000117	0.00657733	-0.0184143	-0.018253
726	0.008557	0.008853	0.009139	0.001303	0.003118	0.001866	-0.016621	-0.018053	-0.017664	-0.017988	-0.017845	-0.016912	0.020109	0.019317	0.019126	0.0195173	0.00209567	0.00884967	-0.017446	-0.0175817
724	0.010018	0.008419	0.008515	0.001753	0.00281	0.001312	-0.01703	-0.017524	-0.018765	-0.018512	-0.01821	-0.018131	0.01959	0.01826	0.018488	0.0187793	0.00195833	0.008984	-0.017773	-0.0182843
722	0.008305	0.007785	0.00738	0.000935	0.000956	0.000777	-0.018967	-0.018675	-0.019377	-0.018886	-0.018427	-0.017502	0.020254	0.018275	0.018376	0.0189683	0.000889333	0.00782333	-0.0190063	-0.0182717
720	0.008131	0.007924	0.00711	-6.2e-05	0.002064	0.000978	-0.018295	-0.018493	-0.018595	-0.01834	-0.018791	-0.018218	0.019709	0.019497	0.019128	0.0194447	0.000993333	0.00772167	-0.018461	-0.0184497
718	0.008427	0.009589	0.008297	0.002416	0.003713	0.001627	-0.017467	-0.017111	-0.017104	-0.016519	-0.017187	-0.017748	0.021338	0.019274	0.020511	0.0203743	0.00258533	0.008771	-0.0172273	-0.0171513
716	0.009613	0.00951	0.009591	0.001932	0.003756	0.00189	-0.018372	-0.017279	-0.017737	-0.016154	-0.017857	-0.016943	0.021432	0.020134	0.019928	0.020498	0.002526	0.00957133	-0.017796	-0.0169847
714	0.009159	0.008249	0.008524	0.001105	0.002977	0.00224	-0.018168	-0.01761	-0.017996	-0.017083	-0.018194	-0.017887	0.021247	0.019271	0.020425	0.0203143	0.00210733	0.008644	-0.0179247	-0.0177213
712	0.009098	0.009122	0.010668	0.003387	0.003942	0.002339	-0.017216	-0.017394	-0.016925	-0.017039	-0.018394	-0.017811	0.022311	0.020487	0.021344	0.0213807	0.00322267	0.00962933	-0.0171783	-0.017748
710	0.00962	0.007623	0.009364	0.000866	0.002354	0.001316	-0.018408	-0.018285	-0.01824	-0.017427	-0.017574	-0.018058	0.020306	0.019319	0.020487	0.0200373	0.001512	0.008869	-0.018311	-0.0176863
708	0.009553	0.007695	0.008859	0.002214	0.003409	0.001443	-0.018285	-0.016535	-0.017111	-0.016948	-0.018592	-0.018095	0.021989	0.020754	0.02096	0.0212343	0.00235533	0.00870233	-0.0173103	-0.0178783
706	0.009272	0.009063	0.009216	0.0019	0.003838	0.002241	-0.018698	-0.019313	-0.017858	-0.018566	-0.018097	-0.01766	0.022305	0.021738	0.020894	0.0216457	0.00265967	0.00918367	-0.018623	-0.0181077
704	0.011095	0.010328	0.008959	0.003111	0.003284	0.001852	-0.018548	-0.016918	-0.017888	-0.016692	-0.017771	-0.016682	0.023071	0.021729	0.021649	0.0221497	0.002749	0.0101273	-0.0177847	-0.0170483
702	0.009849	0.008834	0.009816	0.00271	0.003301	0.002046	-0.018445	-0.018562	-0.018084	-0.018206	-0.018247	-0.018378	0.022735	0.021405	0.020462	0.021534	0.00268567	0.00949967	-0.0183637	-0.018277
700	0.011162	0.009706	0.010273	0.002999	0.00396	0.002944	-0.018111	-0.017863	-0.01821	-0.017565	-0.018243	-0.01754	0.023042	0.022207	0.021443	0.0222307	0.003301	0.0103803	-0.0180613	-0.0177827
698	0.011715	0.01052	0.011395	0.002995	0.004098	0.002534	-0.017997	-0.017522	-0.017765	-0.017344	-0.017625	-0.017581	0.023446	0.023126	0.022244	0.0229387	0.003209	0.01121	-0.0177613	-0.0175167
696	0.01145	0.010192	0.01115	0.002614	0.003793	0.002693	-0.018093	-0.018002	-0.018255	-0.017955	-0.017739	-0.018138	0.023579	0.022602	0.02263	0.022937	0.00303333	0.0109307	-0.0181167	-0.017944
694	0.011442	0.010427	0.011292	0.003634	0.003698	0.003663	-0.018287	-0.017994	-0.018328	-0.016876	-0.018084	-0.017802	0.023905	0.023031	0.022721	0.023219	0.003665	0.0110537	-0.018203	-0.0175873
692	0.012065	0.01074	0.011149	0.003109	0.004483	0.002514	-0.017732	-0.017687	-0.01739	-0.017846	-0.017839	-0.01792	0.024117	0.023306	0.023243	0.0235553	0.00336867	0.011318	-0.017603	-0.0178683
690	0.012072	0.01071	0.011438	0.003422	0.004695	0.003294	-0.018387	-0.017707	-0.017572	-0.017146	-0.01732	-0.01781	0.024039	0.02339	0.023089	0.023506	0.00380367	0.0114067	-0.0178887	-0.0174253
688	0.012351	0.010868	0.011026	0.004318	0.004272	0.003244	-0.018117	-0.01792	-0.018097	-0.01759	-0.017665	-0.017371	0.024808	0.02374	0.024053	0.0242003	0.00394467	0.011415	-0.0180447	-0.017542
686	0.011395	0.011218	0.011095	0.003604	0.004161	0.003504	-0.018168	-0.018486	-0.018986	-0.018516	-0.018684	-0.017643	0.024164	0.022979	0.023298	0.0234803	0.00375633	0.011236	-0.0185467	-0.018281
684	0.011804	0.010518	0.011302	0.003754	0.004829	0.003457	-0.019023	-0.018879	-0.018382	-0.017992	-0.018797	-0.018115	0.024776	0.023267	0.023674	0.0239057	0.00401333	0.011208	-0.0187613	-0.0183013
682	0.01221	0.011543	0.011689	0.003785	0.004989	0.003599	-0.018355	-0.018244	-0.018152	-0.018022	-0.01834	-0.01813	0.025059	0.024399	0.024264	0.024574	0.00412433	0.011814	-0.0182503	-0.018164
680	0.012799	0.011339	0.0121	0.004289	0.00496	0.003563	-0.018289	-0.018273	-0.017925	-0.017929	-0.018157	-0.018224	0.025764	0.025053	0.025201	0.0253393	0.00427067	0.0120793	-0.0181623	-0.0181033
678	0.01228	0.011297	0.012504	0.003331	0.005021	0.003425	-0.019105	-0.018847	-0.018551	-0.01819	-0.019013	-0.019256	0.024865	0.02414	0.024777	0.024594	0.00392567	0.012027	-0.0188343	-0.0188197
676	0.013587	0.012172	0.013038	0.004431	0.005646	0.004752	-0.018019	-0.017959	-0.017882	-0.017315	-0.016786	-0.017988	0.026881	0.025755	0.025193	0.025943	0.004943	0.0129323	-0.0179533	-0.017363
674	0.01366	0.012114	0.012724	0.004136	0.005618	0.004206	-0.018906	-0.018298	-0.01875	-0.017857	-0.017649	-0.018777	0.026606	0.025236	0.025117	0.025653	0.00465333	0.0128327	-0.0186513	-0.0180943
672	0.013349	0.012544	0.011945	0.004189	0.004861	0.004098	-0.018839	-0.018624	-0.018451	-0.017948	-0.018904	-0.01894	0.027307	0.026188	0.02513	0.0262083	0.00438267	0.0126127	-0.018638	-0.0185973
670	0.014307	0.013017	0.012949	0.005252	0.005916	0.004341	-0.018316	-0.018184	-0.018162	-0.01718	-0.018048	-0.018022	0.027587	0.026599	0.026094	0.02676	0.00516967	0.0134243	-0.0182207	-0.01775
668	0.013401	0.012353	0.012697	0.004456	0.004984	0.004399	-0.019437	-0.019111	-0.018655	-0.017881	-0.018583	-0.019036	0.026269	0.026696	0.025587	0.026184	0.004613	0.012817	-0.0190677	-0.0185
666	0.014051	0.01309	0.012481	0.004196	0.00605	0.004481	-0.019583	-0.018907	-0.018719	-0.018751	-0.018497	-0.018291	0.026681	0.026553	0.026191	0.026475	0.004909	0.0132073	-0.0190697	-0.018513
664	0.014294	0.012753	0.013891	0.005652	0.006445	0.004077	-0.018348	-0.018024	-0.018293	-0.018633	-0.016983	-0.017204	0.027723	0.028036	0.027841	0.0278667	0.00539133	0.013646	-0.0182217	-0.0176067
662	0.013274	0.011764	0.012818	0.004485	0.005596	0.002664	-0.020039	-0.019684	-0.020529	-0.018474	-0.020291	-0.020159	0.027167	0.026809	0.026684	0.0268867	0.00424833	0.0126187	-0.020084	-0.0196413
660	0.014864	0.013678	0.01373	0.005714	0.006451	0.00469	-0.018649	-0.018301	-0.018825	-0.018345	-0.017649	-0.018154	0.028404	0.027748	0.027021	0.0277243	0.00561833	0.0140907	-0.0185917	-0.0180493
658	0.014262	0.014225	0.013727	0.004454	0.00744	0.00455	-0.018991	-0.018796	-0.020368	-0.020101	-0.019383	-0.018165	0.028662	0.027152	0.026649	0.0274877	0.00548133	0.0140713	-0.019385	-0.0192163
656	0.014296	0.013738	0.014057	0.004732	0.007708	0.004507	-0.019017	-0.018845	-0.018929	-0.018783	-0.018052	-0.019093	0.028287	0.029021	0.027677	0.0283283	0.005649	0.0140303	-0.0189303	-0.0186427
654	0.013936	0.012752	0.014765	0.005356	0.006628	0.005227	-0.018748	-0.019168	-0.019545	-0.020008	-0.019288	-0.019571	0.028678	0.027931	0.028034	0.0282143	0.005737	0.0138177	-0.0191537	-0.0196223
652	0.014974	0.014423	0.01477	0.006886	0.008627	0.004827	-0.018996	-0.019526	-0.019172	-0.018089	-0.018521	-0.018897	0.029024	0.028824	0.02838	0.0287427	0.00678	0.0147223	-0.0192313	-0.0185023
650	0.01586	0.014343	0.015526	0.005219	0.00645	0.005922	-0.020062	-0.019107	-0.018511	-0.020091	-0.019115	-0.019756	0.029469	0.029597	0.02847	0.0291787	0.00586367	0.015243	-0.0192267	-0.019654
648	0.01578	0.015156	0.015404	0.00689	0.006271	0.005596	-0.018517	-0.018919	-0.018703	-0.017751	-0.01996	-0.020158	0.029242	0.029198	0.029782	0.0294073	0.00625233	0.0154467	-0.018713	-0.0192897
646	0.018319	0.015723	0.016044	0.006966	0.00858	0.006973	-0.01789	-0.018753	-0.018574	-0.016765	-0.018399	-0.017269	0.031696	0.03108	0.030579	0.0311183	0.00750633	0.0166953	-0.0184057	-0.0174777
644	0.016806	0.015831	0.015764	0.006064	0.005718	0.00592	-0.019506	-0.018586	-0.019411	-0.017733	-0.019246	-0.019215	0.031316	0.029739	0.030682	0.030579	0.00590067	0.0161337	-0.0191677	-0.0187313
642	0.018705	0.016729	0.017351	0.007272	0.009083	0.006665	-0.017242	-0.017708	-0.018551	-0.017595	-0.018976	-0.017855	0.031442	0.031762	0.031418	0.0315407	0.00767333	0.017595	-0.0178337	-0.018142
640	0.017518	0.014963	0.015826	0.006398	0.007455	0.005656	-0.019961	-0.019681	-0.020056	-0.019058	-0.020361	-0.018602	0.031382	0.030854	0.028907	0.030381	0.006503	0.0161023	-0.0198993	-0.0193403
638	0.016819	0.016049	0.016967	0.006913	0.007804	0.006209	-0.019571	-0.019404	-0.019231	-0.018983	-0.019875	-0.019719	0.032551	0.030775	0.030837	0.0313877	0.00697533	0.0166117	-0.019402	-0.0195257
636	0.017603	0.014611	0.017487	0.006655	0.007258	0.006383	-0.02016	-0.018821	-0.01946	-0.019316	-0.018856	-0.018815	0.032204	0.031682	0.030894	0.0315933	0.00676533	0.016567	-0.0194803	-0.0189957
634	0.017037	0.01717	0.016427	0.006684	0.007683	0.006415	-0.019794	-0.018752	-0.019193	-0.018638	-0.01891	-0.018807	0.032396	0.031208	0.031311	0.0316383	0.00692733	0.016878	-0.0192463	-0.018785
632	0.018088	0.016713	0.016567	0.007119	0.008477	0.007657	-0.019807	-0.019406	-0.019231	-0.018976	-0.018852	-0.018078	0.032701	0.033282	0.031798	0.0325937	0.007751	0.0171227	-0.0194813	-0.0186353
630	0.017734	0.017302	0.01783	0.008043	0.00879	0.008382	-0.018661	-0.019157	-0.019521	-0.018562	-0.018343	-0.018493	0.033833	0.033076	0.032424	0.033111	0.008405	0.017622	-0.019113	-0.018466
628	0.018659	0.017967	0.017378	0.007662	0.009135	0.008062	-0.019056	-0.019227	-0.018958	-0.01851	-0.018218	-0.01827	0.034256	0.033109	0.033801	0.033722	0.00828633	0.0180013	-0.0190803	-0.0183327
626	0.019437	0.018168	0.018571	0.008892	0.009686	0.008289	-0.019107	-0.019421	-0.018467	-0.017692	-0.018538	-0.019156	0.034059	0.034113	0.034101	0.034091	0.00895567	0.0187253	-0.0189983	-0.018462
624	0.018928	0.018802	0.017742	0.007943	0.009011	0.007854	-0.019514	-0.018806	-0.019159	-0.019127	-0.018577	-0.019105	0.035264	0.034007	0.033187	0.0341527	0.00826933	0.0184907	-0.0191597	-0.0189363
622	0.020111	0.018567	0.018744	0.008111	0.00966	0.007911	-0.019547	-0.019	-0.018584	-0.019083	-0.019867	-0.019388	0.035158	0.033864	0.032786	0.033936	0.00856067	0.0191407	-0.0190437	-0.019446
620	0.020475	0.018689	0.018596	0.008922	0.009155	0.008317	-0.019962	-0.019943	-0.020025	-0.019398	-0.019256	-0.019143	0.034092	0.035042	0.03391	0.034348	0.008798	0.0192533	-0.0199767	-0.0192657
618	0.020606	0.019188	0.020177	0.008263	0.009462	0.008928	-0.019813	-0.019633	-0.019361	-0.018792	-0.019787	-0.019339	0.036257	0.03509	0.035445	0.0355973	0.00888433	0.0199903	-0.0196023	-0.019306
616	0.020197	0.019324	0.019315	0.009646	0.009984	0.009227	-0.020083	-0.019964	-0.019626	-0.018642	-0.019397	-0.019629	0.036225	0.035729	0.035706	0.0358867	0.009619	0.019612	-0.019891	-0.0192227
614	0.021778	0.020789	0.020539	0.010011	0.010494	0.009933	-0.018688	-0.018381	-0.01806	-0.018302	-0.018458	-0.017849	0.037616	0.037538	0.036847	0.0373337	0.010146	0.0210353	-0.0183763	-0.018203
612	0.021205	0.018797	0.019565	0.009244	0.009391	0.00899	-0.020045	-0.019041	-0.019447	-0.019408	-0.019281	-0.0198	0.036599	0.036488	0.036426	0.0365043	0.00920833	0.0198557	-0.019511	-0.0194963
610	0.020488	0.019635	0.020331	0.00957	0.010233	0.008638	-0.019718	-0.019989	-0.020104	-0.019086	-0.01897	-0.019692	0.037626	0.036905	0.036853	0.037128	0.00948033	0.0201513	-0.019937	-0.0192493
608	0.020822	0.019863	0.020242	0.00934	0.009994	0.009344	-0.019708	-0.020127	-0.020288	-0.019296	-0.01988	-0.019951	0.037545	0.037235	0.036034	0.036938	0.00955933	0.020309	-0.020041	-0.019709
606	0.020757	0.019645	0.020288	0.010061	0.009308	0.009161	-0.020624	-0.020273	-0.020054	-0.019547	-0.019297	-0.020406	0.03818	0.036997	0.036725	0.0373007	0.00951	0.02023	-0.020317	-0.01975
604	0.021313	0.020891	0.02116	0.010305	0.010508	0.01008	-0.019808	-0.019801	-0.020275	-0.01934	-0.019344	-0.019318	0.03878	0.038307	0.03824	0.0384423	0.0102977	0.0211213	-0.0199613	-0.019334
602	0.022266	0.02062	0.021472	0.00962	0.010169	0.010207	-0.019614	-0.020169	-0.02019	-0.019677	-0.020577	-0.020004	0.039133	0.038605	0.037721	0.0384863	0.00999867	0.0214527	-0.019991	-0.020086
600	0.02247	0.022118	0.021828	0.010397	0.011085	0.010395	-0.019653	-0.019451	-0.01956	-0.018789	-0.019404	-0.019371	0.039301	0.038641	0.03839	0.0387773	0.0106257	0.0221387	-0.0195547	-0.019188
598	0.022967	0.022137	0.022531	0.010713	0.010977	0.010677	-0.020405	-0.01962	-0.019813	-0.019401	-0.019607	-0.019503	0.039785	0.039014	0.039558	0.0394523	0.010789	0.022545	-0.019946	-0.0195037
596	0.023185	0.022985	0.02295	0.011724	0.011916	0.011164	-0.019257	-0.019499	-0.019525	-0.018855	-0.019272	-0.018867	0.040781	0.040756	0.040039	0.0405253	0.0116013	0.02304	-0.019427	-0.018998
594	0.024026	0.02218	0.023659	0.011465	0.01204	0.011157	-0.019755	-0.019447	-0.018923	-0.018608	-0.019769	-0.019468	0.041014	0.041282	0.040511	0.0409357	0.011554	0.0232883	-0.019375	-0.0192817
592	0.024047	0.022663	0.023134	0.012085	0.012007	0.011511	-0.020249	-0.020049	-0.020271	-0.019843	-0.019977	-0.019301	0.040714	0.041046	0.039894	0.0405513	0.0118677	0.0232813	-0.0201897	-0.019707
590	0.023907	0.022907	0.023182	0.011213	0.011808	0.0114	-0.020126	-0.020533	-0.020194	-0.019858	-0.020065	-0.020318	0.041593	0.041012	0.040267	0.0409573	0.0114737	0.023332	-0.0202843	-0.0200803
588	0.025194	0.024143	0.024182	0.012669	0.012587	0.012079	-0.019462	-0.019041	-0.019295	-0.018924	-0.018788	-0.01911	0.04301	0.042062	0.041939	0.042337	0.012445	0.0245063	-0.019266	-0.0189407
586	0.024033	0.024283	0.023464	0.012513	0.011246	0.012276	-0.020523	-0.020211	-0.020349	-0.019747	-0.020327	-0.019969	0.042188	0.042222	0.041366	0.0419253	0.0120117	0.0239267	-0.020361	-0.0200143
584	0.025122	0.0243	0.024695	0.012249	0.013667	0.012806	-0.019649	-0.01982	-0.020139	-0.019937	-0.019764	-0.019745	0.042837	0.043079	0.041935	0.042617	0.0129073	0.0247057	-0.0198693	-0.0198153
582	0.025402	0.024549	0.024315	0.013115	0.012902	0.011999	-0.019966	-0.019971	-0.020021	-0.01899	-0.019752	-0.019637	0.043864	0.043939	0.043315	0.043706	0.012672	0.0247553	-0.019986	-0.0194597
580	0.025577	0.025172	0.025554	0.012312	0.012745	0.012813	-0.020248	-0.01984	-0.02016	-0.019342	-0.019635	-0.019526	0.044915	0.044151	0.044032	0.044366	0.0126233	0.0254343	-0.0200827	-0.019501
578	0.026512	0.02636	0.026044	0.013932	0.013798	0.013592	-0.019042	-0.019078	-0.019075	-0.018591	-0.019366	-0.018726	0.045277	0.045308	0.044971	0.0451853	0.013774	0.0263053	-0.019065	-0.0188943
576	0.026267	0.025622	0.025444	0.013042	0.013002	0.013103	-0.020661	-0.02016	-0.020969	-0.019467	-0.020031	-0.02009	0.044627	0.044602	0.043763	0.0443307	0.013049	0.0257777	-0.0205967	-0.0198627
574	0.026797	0.025908	0.026203	0.014013	0.01374	0.013432	-0.020606	-0.020071	-0.019822	-0.019692	-0.019072	-0.020418	0.045712	0.045435	0.044667	0.0452713	0.0137283	0.0263027	-0.0201663	-0.0197273
572	0.027497	0.025749	0.026246	0.013405	0.014077	0.013339	-0.020273	-0.020837	-0.020686	-0.01994	-0.020283	-0.019588	0.046098	0.0461	0.045257	0.0458183	0.013607	0.0264973	-0.0205987	-0.019937
570	0.027228	0.026557	0.0261	0.013244	0.013736	0.012768	-0.021046	-0.021102	-0.020456	-0.020445	-0.020649	-0.020864	0.046611	0.045312	0.045671	0.0458647	0.0132493	0.0266283	-0.020868	-0.0206527
568	0.027673	0.026704	0.027438	0.014167	0.013406	0.014255	-0.020592	-0.020638	-0.021187	-0.020454	-0.019964	-0.020216	0.046577	0.046158	0.045499	0.046078	0.0139427	0.0272717	-0.0208057	-0.0202113
566	0.027922	0.027481	0.026984	0.014371	0.014089	0.014288	-0.02109	-0.020672	-0.020868	-0.020589	-0.020695	-0.020182	0.047302	0.047409	0.046451	0.047054	0.0142493	0.0274623	-0.0208767	-0.0204887
564	0.028378	0.027817	0.028067	0.015006	0.014242	0.014329	-0.020844	-0.021392	-0.02098	-0.020539	-0.020509	-0.020139	0.047768	0.047869	0.046634	0.0474237	0.0145257	0.0280873	-0.021072	-0.0203957
562	0.028977	0.028857	0.028848	0.015232	0.015153	0.014758	-0.020433	-0.020016	-0.020564	-0.0198	-0.019824	-0.020198	0.048995	0.049082	0.047732	0.048603	0.0150477	0.028894	-0.0203377	-0.0199407
560	0.029678	0.028769	0.028661	0.015346	0.015132	0.014924	-0.0201	-0.020632	-0.020537	-0.020597	-0.020401	-0.020199	0.049009	0.049212	0.048373	0.0488647	0.015134	0.029036	-0.020423	-0.020399
558	0.030053	0.02916	0.029732	0.015558	0.015383	0.015564	-0.020516	-0.020574	-0.020696	-0.019644	-0.020317	-0.0207	0.050421	0.050107	0.049513	0.0500137	0.0155017	0.0296483	-0.0205953	-0.0202203
556	0.030484	0.029514	0.029411	0.016036	0.015472	0.015643	-0.020392	-0.020469	-0.020518	-0.019774	-0.020213	-0.020514	0.050858	0.050521	0.050334	0.050571	0.015717	0.029803	-0.0204597	-0.020167
554	0.030332	0.029665	0.02952	0.0158	0.01568	0.015849	-0.020945	-0.021081	-0.021294	-0.02009	-0.020722	-0.020823	0.050323	0.050845	0.050006	0.0503913	0.0157763	0.029839	-0.0211067	-0.020545
552	0.030465	0.029758	0.03048	0.016735	0.015976	0.016128	-0.020414	-0.020734	-0.02115	-0.020599	-0.020982	-0.020502	0.051139	0.051673	0.050342	0.0510513	0.0162797	0.0302343	-0.020766	-0.0206943
550	0.031761	0.031183	0.031841	0.017575	0.016932	0.016479	-0.020369	-0.02032	-0.020464	-0.020515	-0.020188	-0.020373	0.051356	0.052409	0.051368	0.051711	0.0169953	0.031595	-0.0203843	-0.0203587
548	0.031258	0.03076	0.031032	0.016759	0.01682	0.016944	-0.020889	-0.020901	-0.021322	-0.020484	-0.020549	-0.020592	0.052038	0.052343	0.051693	0.0520247	0.016841	0.0310167	-0.0210373	-0.0205417
546	0.032404	0.031395	0.031906	0.017101	0.01707	0.01698	-0.021002	-0.020637	-0.02122	-0.020294	-0.020483	-0.020059	0.053131	0.053344	0.052596	0.0530237	0.0170503	0.0319017	-0.020953	-0.0202787
544	0.032682	0.03218	0.032093	0.017631	0.017699	0.017767	-0.020932	-0.020565	-0.02097	-0.020256	-0.020613	-0.020378	0.053253	0.053996	0.053211	0.0534867	0.017699	0.0323183	-0.0208223	-0.0204157
542	0.032843	0.032567	0.032351	0.017612	0.017547	0.017501	-0.02129	-0.021075	-0.021178	-0.020744	-0.021038	-0.020828	0.053969	0.054338	0.0534	0.0539023	0.0175533	0.032587	-0.021181	-0.02087
540	0.03321	0.032863	0.032916	0.01811	0.017867	0.018005	-0.021403	-0.021054	-0.021506	-0.02081	-0.021066	-0.02099	0.054288	0.055069	0.054196	0.0545177	0.017994	0.0329963	-0.021321	-0.0209553
538	0.034075	0.033679	0.033545	0.018484	0.018367	0.018202	-0.020662	-0.021085	-0.021212	-0.020507	-0.020534	-0.020763	0.054938	0.055731	0.055448	0.0553723	0.018351	0.0337663	-0.0209863	-0.0206013
536	0.034252	0.033863	0.033844	0.019092	0.018851	0.018479	-0.021029	-0.021124	-0.021041	-0.020546	-0.020633	-0.02088	0.056184	0.056564	0.055909	0.056219	0.0188073	0.0339863	-0.0210647	-0.0206863
534	0.034701	0.034437	0.033995	0.019337	0.018996	0.018744	-0.021401	-0.020852	-0.021134	-0.020993	-0.020921	-0.020973	0.055994	0.057096	0.05627	0.0564533	0.0190257	0.0343777	-0.021129	-0.0209623
532	0.035337	0.035109	0.034953	0.019531	0.019421	0.019269	-0.021343	-0.021057	-0.021696	-0.020724	-0.020781	-0.020819	0.056945	0.057454	0.056858	0.0570857	0.019407	0.035133	-0.0213653	-0.0207747
530	0.035882	0.03534	0.035461	0.020118	0.019661	0.019531	-0.021215	-0.021102	-0.02145	-0.020612	-0.021146	-0.020866	0.057707	0.058468	0.057762	0.057979	0.01977	0.035561	-0.0212557	-0.0208747
528	0.036143	0.035958	0.035845	0.020126	0.01982	0.019829	-0.021317	-0.021361	-0.021675	-0.020768	-0.020947	-0.021045	0.058239	0.059265	0.058476	0.05866	0.019925	0.035982	-0.021451	-0.02092
526	0.037067	0.036497	0.037009	0.02074	0.020549	0.020753	-0.021007	-0.021084	-0.021242	-0.020185	-0.020687	-0.020898	0.059385	0.059999	0.059368	0.059584	0.0206807	0.0368577	-0.021111	-0.02059
524	0.03748	0.036798	0.037163	0.021093	0.020723	0.0209	-0.021451	-0.021156	-0.02127	-0.020656	-0.020896	-0.020922	0.059959	0.060933	0.060131	0.060341	0.0209053	0.037147	-0.0212923	-0.0208247
522	0.037452	0.036896	0.037199	0.021453	0.020426	0.021162	-0.021791	-0.021455	-0.021722	-0.020966	-0.021267	-0.021217	0.060428	0.061053	0.060747	0.0607427	0.0210137	0.0371823	-0.021656	-0.02115
520	0.0382	0.037718	0.03801	0.021694	0.021198	0.021375	-0.021802	-0.021485	-0.022051	-0.020868	-0.021152	-0.021583	0.060942	0.062037	0.061238	0.0614057	0.0214223	0.037976	-0.0217793	-0.021201
518	0.039069	0.038811	0.038923	0.022133	0.022097	0.022176	-0.021242	-0.021371	-0.021462	-0.020548	-0.020933	-0.020962	0.062648	0.06315	0.062252	0.0626833	0.0221353	0.0389343	-0.0213583	-0.0208143
516	0.039459	0.038989	0.039539	0.022573	0.022261	0.022287	-0.021837	-0.021323	-0.021467	-0.02095	-0.021206	-0.021018	0.062824	0.063562	0.062892	0.0630927	0.0223737	0.039329	-0.0215423	-0.021058
514	0.040423	0.040342	0.040257	0.023341	0.023313	0.023371	-0.021416	-0.020994	-0.021234	-0.020215	-0.020228	-0.020512	0.064228	0.064922	0.064533	0.064561	0.0233417	0.0403407	-0.0212147	-0.0203183
512	0.040243	0.040267	0.040171	0.02376	0.023375	0.023092	-0.021752	-0.021216	-0.021547	-0.020943	-0.021091	-0.020956	0.064557	0.06521	0.064642	0.064803	0.023409	0.040227	-0.021505	-0.0209967
510	0.04072	0.040412	0.040616	0.023429	0.023158	0.023168	-0.021802	-0.021175	-0.021802	-0.02114	-0.021042	-0.021288	0.065158	0.06603	0.065355	0.0655143	0.0232517	0.0405827	-0.021593	-0.0211567
508	0.041692	0.04157	0.041571	0.024691	0.023845	0.02457	-0.021743	-0.021218	-0.021638	-0.02044	-0.021037	-0.020866	0.066173	0.066936	0.066374	0.0664943	0.0243687	0.041611	-0.021533	-0.020781
506	0.041825	0.041903	0.041832	0.024477	0.024427	0.02411	-0.021639	-0.021487	-0.021985	-0.021251	-0.021327	-0.021344	0.066888	0.067515	0.066532	0.0669783	0.024338	0.0418533	-0.0217037	-0.0213073
504	0.04217	0.041488	0.04192	0.024441	0.024018	0.024229	-0.022146	-0.022308	-0.022435	-0.021279	-0.021734	-0.02201	0.067386	0.067877	0.067361	0.0675413	0.0242293	0.0418593	-0.0222963	-0.0216743
502	0.043355	0.04312	0.042721	0.02546	0.024902	0.025229	-0.021919	-0.02169	-0.022161	-0.021341	-0.021674	-0.021648	0.06854	0.069113	0.068356	0.0686697	0.025197	0.0430653	-0.0219233	-0.0215543
500	0.0435	0.043459	0.043736	0.025954	0.025673	0.025352	-0.022192	-0.02134	-0.022361	-0.021469	-0.02156	-0.021862	0.069147	0.070077	0.068973	0.069399	0.0256597	0.043565	-0.0219643	-0.0216303
498	0.044377	0.044435	0.044634	0.026395	0.026176	0.026424	-0.021989	-0.021858	-0.022076	-0.021129	-0.021355	-0.02138	0.070555	0.070928	0.070373	0.0706187	0.0263317	0.044482	-0.0219743	-0.021288
496	0.044871	0.045057	0.04526	0.026377	0.026431	0.026829	-0.022305	-0.021683	-0.022133	-0.021356	-0.021341	-0.0214	0.071198	0.072231	0.071154	0.0715277	0.0265457	0.0450627	-0.0220403	-0.0213657
494	0.045921	0.045659	0.045579	0.027318	0.026934	0.026896	-0.022071	-0.021877	-0.022485	-0.021367	-0.021488	-0.021647	0.071916	0.072847	0.071731	0.0721647	0.0270493	0.0457197	-0.0221443	-0.0215007
492	0.046157	0.046444	0.046384	0.027847	0.02754	0.027538	-0.022207	-0.021949	-0.02232	-0.021032	-0.021538	-0.021527	0.073208	0.073546	0.072895	0.0732163	0.0276417	0.0463283	-0.0221587	-0.0213657
490	0.04676	0.046772	0.046798	0.028086	0.028104	0.027961	-0.022284	-0.022024	-0.022324	-0.021588	-0.021618	-0.021739	0.07387	0.074536	0.073927	0.074111	0.0280503	0.0467767	-0.0222107	-0.0216483
488	0.047517	0.047298	0.047289	0.028371	0.028322	0.028244	-0.022552	-0.022196	-0.022511	-0.021491	-0.021855	-0.021955	0.074781	0.075263	0.074571	0.0748717	0.0283123	0.047368	-0.0224197	-0.021767
486	0.048447	0.048346	0.048146	0.029087	0.028692	0.029084	-0.022485	-0.022041	-0.022477	-0.021328	-0.021548	-0.021692	0.075992	0.076481	0.075643	0.0760387	0.0289543	0.048313	-0.0223343	-0.0215227
484	0.048786	0.048762	0.048875	0.029563	0.029235	0.029314	-0.022637	-0.022275	-0.022625	-0.021588	-0.021764	-0.021897	0.076802	0.077265	0.076718	0.0769283	0.0293707	0.0488077	-0.0225123	-0.0217497
482	0.049364	0.049428	0.049488	0.029887	0.02972	0.029789	-0.022742	-0.022746	-0.022867	-0.021801	-0.021847	-0.022266	0.077872	0.078171	0.077512	0.0778517	0.0297987	0.0494267	-0.022785	-0.0219713
480	0.050278	0.050191	0.050372	0.030469	0.030143	0.030483	-0.022811	-0.022394	-0.022646	-0.0216	-0.022034	-0.021959	0.078788	0.079378	0.078618	0.078928	0.030365	0.0502803	-0.022617	-0.0218643
478	0.05063	0.05086	0.050751	0.031019	0.030732	0.030975	-0.022721	-0.022623	-0.022693	-0.02144	-0.022046	-0.021936	0.079634	0.080308	0.079759	0.0799003	0.0309087	0.050747	-0.022679	-0.0218073
476	0.051672	0.051585	0.051988	0.031803	0.031826	0.031749	-0.022634	-0.022363	-0.022854	-0.021599	-0.021892	-0.021766	0.081206	0.081317	0.080885	0.081136	0.0317927	0.0517483	-0.022617	-0.0217523
474	0.052345	0.052334	0.052444	0.032071	0.032071	0.031884	-0.022898	-0.022578	-0.022867	-0.021669	-0.021983	-0.022193	0.081819	0.082425	0.081795	0.082013	0.0320087	0.0523743	-0.022781	-0.0219483
472	0.053227	0.053263	0.053751	0.033244	0.033065	0.033159	-0.022096	-0.022017	-0.022391	-0.021402	-0.021515	-0.021531	0.083344	0.084317	0.083696	0.0837857	0.033156	0.0534137	-0.022168	-0.0214827
470	0.053526	0.053841	0.053632	0.032966	0.033181	0.03315	-0.022855	-0.022877	-0.023093	-0.022129	-0.0221	-0.02256	0.084125	0.084318	0.083809	0.084084	0.033099	0.0536663	-0.0229417	-0.022263
468	0.054752	0.054968	0.054845	0.033727	0.033999	0.033861	-0.022894	-0.022451	-0.022899	-0.021697	-0.021941	-0.022131	0.085679	0.085875	0.085012	0.085522	0.0338623	0.054855	-0.022748	-0.021923
466	0.055188	0.055444	0.055467	0.034592	0.034452	0.034485	-0.023018	-0.022737	-0.023125	-0.022088	-0.022145	-0.022268	0.086531	0.086985	0.086174	0.0865633	0.0345097	0.0553663	-0.02296	-0.022167
464	0.055911	0.055967	0.056592	0.034951	0.035339	0.034986	-0.023228	-0.0231	-0.02332	-0.022148	-0.022146	-0.02232	0.08811	0.088188	0.087263	0.0878537	0.035092	0.0561567	-0.023216	-0.0222047
462	0.057019	0.057089	0.057468	0.035968	0.035936	0.036197	-0.022684	-0.022549	-0.022761	-0.021733	-0.022015	-0.022338	0.088802	0.08955	0.088662	0.0890047	0.0360337	0.057192	-0.0226647	-0.0220287
460	0.057841	0.057967	0.058211	0.036433	0.036406	0.036505	-0.023124	-0.022833	-0.023131	-0.021866	-0.022267	-0.022211	0.09022	0.090575	0.090052	0.0902823	0.036448	0.0580063	-0.0230293	-0.0221147
458	0.058544	0.058684	0.059017	0.036908	0.036908	0.036755	-0.023111	-0.022822	-0.023643	-0.022307	-0.022612	-0.022722	0.091297	0.091619	0.090559	0.0911583	0.036857	0.0587483	-0.023192	-0.022547
456	0.059516	0.059535	0.05995	0.037721	0.03756	0.037599	-0.023377	-0.022804	-0.023417	-0.021952	-0.022139	-0.022201	0.092716	0.093071	0.092413	0.0927333	0.0376267	0.059667	-0.0231993	-0.0220973
454	0.060349	0.060848	0.060907	0.038368	0.038504	0.038289	-0.023148	-0.022825	-0.023033	-0.022069	-0.022374	-0.022323	0.094212	0.094306	0.093739	0.0940857	0.038387	0.0607013	-0.023002	-0.0222553
452	0.061071	0.061253	0.06175	0.03898	0.038873	0.039032	-0.023388	-0.023062	-0.023782	-0.022069	-0.022493	-0.02278	0.09552	0.095579	0.095068	0.095389	0.0389617	0.061358	-0.0234107	-0.0224473
450	0.061749	0.062105	0.06221	0.039471	0.03919	0.039584	-0.023571	-0.023026	-0.023489	-0.022302	-0.022575	-0.022553	0.096659	0.096649	0.096255	0.096521	0.039415	0.0620213	-0.023362	-0.0224767
448	0.063113	0.063746	0.063655	0.040436	0.040223	0.040376	-0.023408	-0.022895	-0.023276	-0.021883	-0.022216	-0.022328	0.098356	0.098471	0.097647	0.098158	0.040345	0.0635047	-0.023193	-0.0221423
446	0.063791	0.06392	0.064173	0.040731	0.040847	0.040871	-0.023561	-0.023033	-0.023599	-0.02221	-0.022569	-0.022616	0.099631	0.099616	0.098805	0.0993507	0.0408163	0.0639613	-0.0233977	-0.022465
444	0.064924	0.065452	0.065776	0.041728	0.041831	0.041813	-0.023212	-0.02312	-0.023202	-0.022171	-0.022428	-0.02231	0.100959	0.10123	0.100635	0.100941	0.0417907	0.065384	-0.023178	-0.022303
442	0.065598	0.066023	0.066113	0.042322	0.042234	0.042538	-0.023756	-0.023507	-0.023686	-0.022643	-0.022706	-0.022811	0.10257	0.102416	0.102031	0.102339	0.0423647	0.0659113	-0.0236497	-0.02272
440	0.067069	0.067339	0.067343	0.043151	0.043096	0.043165	-0.023768	-0.023732	-0.023721	-0.022277	-0.022722	-0.022835	0.103908	0.104214	0.103355	0.103826	0.0431373	0.0672503	-0.0237403	-0.0226113
438	0.06759	0.067687	0.068332	0.043695	0.043841	0.043875	-0.023924	-0.023626	-0.023836	-0.022646	-0.022962	-0.022965	0.105428	0.105042	0.104921	0.10513	0.0438037	0.0678697	-0.0237953	-0.0228577
436	0.068529	0.069289	0.069527	0.044599	0.044332	0.044603	-0.024007	-0.023824	-0.023842	-0.022502	-0.022718	-0.022926	0.106757	0.106697	0.106206	0.106553	0.0445113	0.069115	-0.023891	-0.0227153
434	0.069587	0.070241	0.070352	0.04522	0.045132	0.045701	-0.023876	-0.023304	-0.023928	-0.022751	-0.022924	-0.022875	0.108668	0.108375	0.10785	0.108298	0.045351	0.07006	-0.0237027	-0.02285
432	0.070745	0.070909	0.071255	0.045691	0.045697	0.04563	-0.023954	-0.023884	-0.02429	-0.02264	-0.02298	-0.023384	0.109457	0.10947	0.108997	0.109308	0.0456727	0.0709697	-0.0240427	-0.0230013
430	0.071973	0.072261	0.072566	0.046939	0.046864	0.04714	-0.02414	-0.023284	-0.023948	-0.022601	-0.022693	-0.022946	0.111466	0.11173	0.111269	0.111488	0.046981	0.0722667	-0.0237907	-0.0227467
428	0.07268	0.073076	0.073605	0.046997	0.047532	0.047373	-0.02417	-0.023818	-0.024329	-0.023048	-0.023248	-0.0233	0.112977	0.113112	0.112314	0.112801	0.0473007	0.0731203	-0.0241057	-0.0231987
426	0.074047	0.074373	0.074609	0.0482	0.04809	0.048351	-0.024358	-0.023703	-0.024264	-0.022806	-0.023251	-0.023189	0.114551	0.114655	0.114236	0.114481	0.0482137	0.074343	-0.0241083	-0.023082
424	0.075355	0.075837	0.075957	0.049166	0.049161	0.049301	-0.024181	-0.023907	-0.024095	-0.022709	-0.022953	-0.022902	0.116642	0.116679	0.116027	0.116449	0.0492093	0.0757163	-0.024061	-0.0228547
422	0.076372	0.076716	0.076921	0.04993	0.049927	0.05017	-0.024346	-0.024108	-0.024518	-0.022763	-0.023248	-0.023213	0.118161	0.11835	0.11791	0.11814	0.050009	0.0766697	-0.024324	-0.0230747
420	0.077957	0.078157	0.078626	0.051123	0.051178	0.051279	-0.023876	-0.023747	-0.024403	-0.022448	-0.022745	-0.022809	0.120311	0.120598	0.119582	0.120164	0.0511933	0.0782467	-0.0240087	-0.0226673
418	0.078772	0.079291	0.079632	0.051748	0.051983	0.052143	-0.02428	-0.024108	-0.024317	-0.02286	-0.023154	-0.023296	0.121973	0.122101	0.121342	0.121805	0.051958	0.0792317	-0.024235	-0.0231033
416	0.080148	0.080331	0.080841	0.052825	0.052855	0.053225	-0.024133	-0.023745	-0.024428	-0.022612	-0.022971	-0.023281	0.123809	0.12401	0.123844	0.123888	0.0529683	0.08044	-0.024102	-0.0229547
414	0.081522	0.081544	0.081973	0.053967	0.053934	0.053996	-0.024103	-0.023802	-0.024394	-0.02302	-0.023029	-0.023358	0.126141	0.125949	0.125623	0.125904	0.0539657	0.0816797	-0.0240997	-0.0231357
412	0.08233	0.083135	0.08332	0.05459	0.054881	0.055112	-0.024801	-0.024446	-0.024345	-0.023107	-0.02359	-0.023288	0.128183	0.128339	0.127819	0.128114	0.054861	0.0829283	-0.0245307	-0.0233283
410	0.084056	0.084318	0.084659	0.055785	0.05602	0.055925	-0.024409	-0.024171	-0.024595	-0.022927	-0.023046	-0.023279	0.130052	0.130234	0.129749	0.130012	0.05591	0.0843443	-0.0243917	-0.023084
408	0.085228	0.086233	0.086204	0.057025	0.057031	0.057135	-0.02435	-0.024175	-0.023999	-0.022454	-0.023238	-0.023246	0.132446	0.132519	0.132189	0.132385	0.0570637	0.0858883	-0.0241747	-0.0229793
406	0.086521	0.086978	0.087146	0.057764	0.057825	0.058189	-0.024482	-0.02486	-0.02474	-0.023346	-0.023646	-0.023811	0.134786	0.134656	0.134395	0.134612	0.057926	0.0868817	-0.024694	-0.023601
404	0.088077	0.088253	0.088859	0.059208	0.059154	0.059306	-0.024629	-0.02446	-0.024803	-0.02308	-0.023298	-0.02337	0.136447	0.136874	0.136525	0.136615	0.0592227	0.0883963	-0.0246307	-0.0232493
402	0.089427	0.089521	0.089776	0.060012	0.059822	0.060553	-0.024446	-0.024096	-0.024975	-0.023459	-0.023442	-0.023599	0.139196	0.138849	0.138312	0.138786	0.060129	0.0895747	-0.0245057	-0.0235
400	0.091024	0.091227	0.091702	0.061162	0.061789	0.061438	-0.02494	-0.024367	-0.024418	-0.023376	-0.023195	-0.023724	0.14165	0.142036	0.141402	0.141696	0.061463	0.0913177	-0.024575	-0.0234317
398	0.092851	0.09308	0.093557	0.06297	0.063141	0.063343	-0.024274	-0.023834	-0.024314	-0.022661	-0.023281	-0.023395	0.144839	0.1454	0.144768	0.145002	0.0631513	0.0931627	-0.0241407	-0.0231123
396	0.092826	0.093827	0.094179	0.063501	0.063776	0.063909	-0.025126	-0.024517	-0.024841	-0.023662	-0.023898	-0.023908	0.146526	0.147294	0.146391	0.146737	0.0637287	0.0936107	-0.024828	-0.0238227
394	0.094813	0.095996	0.095619	0.065174	0.065229	0.065277	-0.024971	-0.02422	-0.024458	-0.023082	-0.023578	-0.023809	0.149998	0.150017	0.149557	0.149857	0.0652267	0.095476	-0.0245497	-0.0234897
392	0.096815	0.097498	0.097987	0.066344	0.066787	0.066903	-0.024082	-0.023822	-0.02394	-0.022812	-0.023518	-0.023438	0.152895	0.15299	0.152556	0.152814	0.066678	0.0974333	-0.023948	-0.023256
390	0.098892	0.099617	0.099901	0.068274	0.068642	0.068715	-0.023688	-0.023803	-0.023658	-0.022195	-0.023088	-0.02336	0.156298	0.156852	0.15632	0.15649	0.0685437	0.09947	-0.0237163	-0.022881
388	0.100182	0.1005	0.100998	0.069427	0.06985	0.070117	-0.024571	-0.023967	-0.024161	-0.022907	-0.023018	-0.023287	0.158664	0.159335	0.159176	0.159058	0.069798	0.10056	-0.024233	-0.0230707
386	0.101461	0.102127	0.102331	0.070863	0.071006	0.07107	-0.024359	-0.024409	-0.024542	-0.022685	-0.023028	-0.023306	0.161508	0.162285	0.161963	0.161919	0.0709797	0.101973	-0.0244367	-0.0230063
384	0.102816	0.103629	0.103465	0.072575	0.072256	0.071922	-0.024277	-0.024365	-0.024054	-0.023108	-0.023878	-0.023421	0.164901	0.165776	0.164434	0.165037	0.072251	0.103303	-0.024232	-0.023469
382	0.104364	0.105468	0.105684	0.073954	0.073904	0.074264	-0.024896	-0.024214	-0.024446	-0.02348	-0.023269	-0.023627	0.168534	0.169192	0.168273	0.168666	0.0740407	0.105172	-0.0245187	-0.0234587
380	0.106468	0.107806	0.107984	0.074746	0.075572	0.07545	-0.024184	-0.023603	-0.02427	-0.022801	-0.023862	-0.02334	0.172104	0.173484	0.172443	0.172677	0.075256	0.107419	-0.024019	-0.0233343
378	0.107767	0.109178	0.108465	0.076724	0.075846	0.076612	-0.024699	-0.025275	-0.024831	-0.023925	-0.023803	-0.023891	0.175681	0.175819	0.175695	0.175732	0.076394	0.10847	-0.024935	-0.023873
376	0.109698	0.11056	0.111158	0.078849	0.078777	0.078758	-0.024756	-0.0242	-0.024826	-0.024212	-0.023975	-0.023473	0.18005	0.180136	0.179519	0.179902	0.0787947	0.110472	-0.024594	-0.0238867
374	0.112076	0.113567	0.113558	0.080796	0.081053	0.081131	-0.024023	-0.023709	-0.024035	-0.022236	-0.023689	-0.023103	0.185299	0.185089	0.185179	0.185189	0.0809933	0.113067	-0.0239223	-0.0230093
372	0.113156	0.115227	0.11497	0.082662	0.083147	0.082759	-0.023486	-0.023221	-0.024177	-0.023995	-0.023031	-0.023565	0.188948	0.189583	0.189193	0.189241	0.082856	0.114451	-0.023628	-0.0235303
370	0.116243	0.116729	0.116994	0.084772	0.084797	0.08534	-0.02383	-0.022855	-0.023976	-0.02269	-0.022921	-0.022693	0.193918	0.194607	0.193402	0.193976	0.0849697	0.116655	-0.0235537	-0.022768
368	0.118279	0.118045	0.118409	0.085895	0.086672	0.086409	-0.023616	-0.024039	-0.02379	-0.023466	-0.024457	-0.02381	0.198225	0.198899	0.19802	0.198381	0.0863253	0.118244	-0.023815	-0.023911
366	0.11977	0.121223	0.121738	0.088116	0.088833	0.089557	-0.023315	-0.02242	-0.023145	-0.022568	-0.023356	-0.022719	0.204386	0.205124	0.203842	0.204451	0.0888353	0.12091	-0.02296	-0.022881
364	0.121774	0.122198	0.122149	0.089624	0.09036	0.090772	-0.023024	-0.023657	-0.023266	-0.022818	-0.023562	-0.023337	0.208932	0.209291	0.208799	0.209007	0.090252	0.12204	-0.0233157	-0.023239
362	0.123399	0.1241	0.124487	0.092077	0.092553	0.092961	-0.02301	-0.023262	-0.023286	-0.022411	-0.023334	-0.023229	0.214646	0.215703	0.215112	0.215154	0.0925303	0.123995	-0.023186	-0.0229913
360	0.12612	0.126922	0.127644	0.094066	0.095195	0.095289	-0.022225	-0.022604	-0.022546	-0.022304	-0.022597	-0.022785	0.222188	0.22245	0.221896	0.222178	0.09485	0.126895	-0.0224583	-0.022562
358	0.128028	0.129092	0.128881	0.096872	0.097442	0.097109	-0.022466	-0.021943	-0.022117	-0.022079	-0.022467	-0.023331	0.228139	0.228751	0.228144	0.228345	0.097141	0.128667	-0.0221753	-0.0226257
356	0.13039	0.130504	0.13096	0.098924	0.099407	0.099386	-0.021616	-0.022216	-0.022375	-0.022416	-0.022187	-0.022863	0.235134	0.235828	0.235567	0.23551	0.099239	0.130618	-0.022069	-0.0224887
354	0.132473	0.134538	0.133466	0.100766	0.101318	0.101444	-0.021938	-0.022292	-0.021332	-0.021997	-0.022786	-0.022237	0.244484	0.243906	0.243475	0.243955	0.101176	0.133492	-0.021854	-0.02234
352	0.134806	0.135093	0.13635	0.102915	0.103129	0.104584	-0.021594	-0.020906	-0.021897	-0.022533	-0.022498	-0.022769	0.251501	0.25219	0.251151	0.251614	0.103543	0.135416	-0.0214657	-0.0226
350	0.137644	0.137948	0.139067	0.106326	0.106812	0.107311	-0.020009	-0.019524	-0.020512	-0.021793	-0.021549	-0.022156	0.260058	0.260054	0.260691	0.260268	0.106816	0.13822	-0.020015	-0.0218327
348	0.138903	0.14039	0.140892	0.108453	0.109742	0.109359	-0.02041	-0.019349	-0.019935	-0.022512	-0.021986	-0.022336	0.270062	0.270893	0.270807	0.270587	0.109185	0.140062	-0.019898	-0.022278
346	0.141966	0.143437	0.143436	0.112561	0.112865	0.11301	-0.018228	-0.01834	-0.018167	-0.020384	-0.020958	-0.021264	0.28039	0.282214	0.280813	0.281139	0.112812	0.142946	-0.018245	-0.0208687
344	0.144764	0.145888	0.147504	0.114843	0.115399	0.115586	-0.01737	-0.01731	-0.016773	-0.019985	-0.020192	-0.0209	0.292293	0.292126	0.292629	0.292349	0.115276	0.146052	-0.017151	-0.020359
342	0.147657	0.148884	0.149099	0.117581	0.118072	0.118153	-0.015794	-0.015888	-0.015237	-0.020099	-0.020306	-0.020406	0.302694	0.305032	0.304242	0.303989	0.117935	0.148547	-0.0156397	-0.0202703
340	0.150806	0.150756	0.151393	0.122155	0.121663	0.1225	-0.01381	-0.013837	-0.014043	-0.019095	-0.02011	-0.019991	0.316145	0.318274	0.31712	0.31718	0.122106	0.150985	-0.0138967	-0.019732
338	0.15256	0.15276	0.15372	0.124913	0.125716	0.124744	-0.012429	-0.012678	-0.012949	-0.018933	-0.019142	-0.019492	0.330592	0.331929	0.330818	0.331113	0.125124	0.153013	-0.0126853	-0.019189
336	0.15657	0.157787	0.15826	0.129804	0.130363	0.130912	-0.008988	-0.008802	-0.009038	-0.017173	-0.018048	-0.01634	0.346262	0.348104	0.346862	0.347076	0.13036	0.157539	-0.00894267	-0.017187
334	0.159501	0.160241	0.159931	0.134199	0.13473	0.136393	-0.005717	-0.005517	-0.00602	-0.01505	-0.015084	-0.015773	0.364238	0.364445	0.362784	0.363822	0.135107	0.159891	-0.00575133	-0.0153023
332	0.161741	0.163371	0.162568	0.13912	0.140325	0.139894	-0.001528	-0.002296	-0.003029	-0.014705	-0.014174	-0.01436	0.381847	0.382056	0.381125	0.381676	0.13978	0.16256	-0.00228433	-0.014413
330	0.164949	0.165922	0.166378	0.144429	0.144212	0.145325	0.001666	0.001977	0.001686	-0.012382	-0.012776	-0.012795	0.39897	0.401412	0.401201	0.400528	0.144655	0.16575	0.00177633	-0.012651
328	0.168867	0.169266	0.169896	0.150635	0.15107	0.151535	0.007433	0.00768	0.007598	-0.009509	-0.009735	-0.00943	0.422213	0.423292	0.422615	0.422707	0.15108	0.169343	0.00757033	-0.009558
326	0.171304	0.17254	0.17253	0.157121	0.157589	0.157285	0.01401	0.013896	0.013892	-0.007411	-0.007344	-0.007183	0.444281	0.444945	0.44505	0.444759	0.157332	0.172125	0.0139327	-0.00731267
324	0.174527	0.175828	0.176478	0.164246	0.164497	0.164524	0.02069	0.021275	0.020794	-0.003297	-0.003676	-0.003497	0.467982	0.469304	0.4684	0.468562	0.164422	0.175611	0.0209197	-0.00349
322	0.177734	0.178896	0.178998	0.170914	0.171531	0.17199	0.028632	0.029487	0.02914	1.2e-05	-0.000492	-0.000452	0.493561	0.493716	0.494158	0.493812	0.171478	0.178543	0.0290863	-0.000310667
320	0.181938	0.183302	0.18316	0.180026	0.180136	0.180781	0.039735	0.039865	0.039836	0.006039	0.005627	0.005272	0.522017	0.522536	0.521963	0.522172	0.180314	0.1828	0.039812	0.005646
318	0.184681	0.185596	0.18603	0.18859	0.18849	0.18981	0.048889	0.049136	0.049607	0.009813	0.009541	0.009823	0.547714	0.548748	0.548175	0.548212	0.188963	0.185436	0.0492107	0.00972567
316	0.189024	0.190282	0.190654	0.198884	0.198553	0.19982	0.061799	0.061632	0.062206	0.016499	0.016481	0.016187	0.578971	0.580085	0.579064	0.579373	0.199086	0.189987	0.061879	0.016389
314	0.193824	0.19445	0.1953	0.209784	0.210826	0.210949	0.076285	0.077067	0.076665	0.023692	0.023857	0.023953	0.61129	0.611952	0.611821	0.611688	0.21052	0.194525	0.0766723	0.023834
312	0.197408	0.19867	0.199285	0.220321	0.221473	0.221749	0.090908	0.090782	0.090858	0.030707	0.030596	0.030782	0.641891	0.642918	0.642779	0.642529	0.221181	0.198454	0.0908493	0.030695
310	0.202219	0.20359	0.204261	0.234116	0.234322	0.234745	0.108094	0.107733	0.1085	0.039395	0.039453	0.039902	0.676024	0.676881	0.676455	0.676453	0.234394	0.203357	0.108109	0.0395833
308	0.207924	0.208494	0.209335	0.247995	0.248435	0.249255	0.12654	0.126944	0.126629	0.049137	0.049243	0.04965	0.710787	0.711826	0.711126	0.711246	0.248562	0.208584	0.126704	0.0493433
306	0.21251	0.213673	0.214702	0.261748	0.262618	0.26269	0.145611	0.145876	0.146228	0.059417	0.059367	0.059388	0.745613	0.746372	0.745683	0.745889	0.262352	0.213628	0.145905	0.0593907
304	0.218082	0.219704	0.219963	0.276724	0.277689	0.277618	0.166438	0.166577	0.166833	0.069868	0.070386	0.070827	0.780666	0.781843	0.781449	0.781319	0.277344	0.21925	0.166616	0.0703603
302	0.223899	0.225244	0.225561	0.293763	0.294111	0.294714	0.189323	0.189303	0.189672	0.082591	0.081708	0.082427	0.818639	0.819291	0.81882	0.818917	0.294196	0.224901	0.189433	0.082242
300	0.228935	0.230733	0.231714	0.309519	0.309435	0.311213	0.210754	0.211125	0.211672	0.093105	0.094508	0.094398	0.853944	0.854889	0.854158	0.85433	0.310056	0.230461	0.211184	0.0940037
298	0.2341	0.23577	0.236254	0.327494	0.327853	0.328365	0.23582	0.235571	0.23493	0.106506	0.107721	0.107029	0.891304	0.893416	0.893185	0.892635	0.327904	0.235375	0.23544	0.107085
296	0.23972	0.240963	0.241822	0.344547	0.34525	0.345847	0.259546	0.2593	0.259786	0.119255	0.120177	0.120133	0.928472	0.930442	0.929785	0.929566	0.345215	0.240835	0.259544	0.119855
294	0.245865	0.247125	0.247271	0.361997	0.363001	0.363695	0.28232	0.282984	0.282921	0.131879	0.132644	0.133735	0.966122	0.966906	0.96631	0.966446	0.362898	0.246754	0.282742	0.132753
292	0.251996	0.253273	0.253788	0.380603	0.380803	0.380856	0.304999	0.305198	0.304908	0.143741	0.145895	0.145323	1.00338	1.00211	1.00288	1.00279	0.380754	0.253019	0.305035	0.144986
290	0.257868	0.259457	0.259684	0.396511	0.397162	0.397496	0.325908	0.325705	0.326714	0.155121	0.155691	0.157134	1.03851	1.03908	1.03847	1.03869	0.397056	0.259003	0.326109	0.155982
288	0.264065	0.265066	0.266058	0.412189	0.412453	0.413123	0.343845	0.343397	0.344128	0.166213	0.166212	0.166965	1.07208	1.07313	1.07319	1.0728	0.412588	0.265063	0.34379	0.166463
286	0.270005	0.271237	0.271978	0.427001	0.427237	0.428209	0.359623	0.360686	0.360644	0.175659	0.17487	0.175083	1.10569	1.10617	1.107	1.10629	0.427482	0.271073	0.360318	0.175204
284	0.27588	0.277214	0.277389	0.440164	0.440488	0.440744	0.371742	0.371784	0.372684	0.182963	0.181774	0.182095	1.1375	1.13716	1.1367	1.13712	0.440465	0.276828	0.37207	0.182277
282	0.281087	0.283129	0.283674	0.45206	0.45239	0.452619	0.380573	0.380258	0.380662	0.185885	0.187065	0.186292	1.1669	1.16657	1.16666	1.16671	0.452356	0.28263	0.380498	0.186414
280	0.288191	0.289743	0.290048	0.46148	0.461227	0.462264	0.3842	0.384827	0.385354	0.189611	0.190346	0.190549	1.19289	1.19422	1.19422	1.19378	0.461657	0.289327	0.384794	0.190169
278	0.295483	0.29672	0.297142	0.470805	0.470703	0.47028	0.38717	0.386384	0.387438	0.193288	0.192607	0.192903	1.22008	1.22061	1.22213	1.22094	0.470596	0.296448	0.386997	0.192933
276	0.300774	0.302303	0.30263	0.476221	0.476134	0.477243	0.383624	0.383269	0.384328	0.190583	0.190627	0.192052	1.24431	1.24439	1.243	1.2439	0.476533	0.301902	0.38374	0.191087
274	0.307458	0.308435	0.308824	0.479997	0.481158	0.481832	0.375814	0.375599	0.377299	0.187916	0.188748	0.188907	1.26646	1.26568	1.26524	1.26579	0.480996	0.308239	0.376237	0.188524
272	0.314502	0.315361	0.315715	0.485395	0.486375	0.486433	0.367939	0.366496	0.367808	0.185696	0.186503	0.186004	1.28585	1.28663	1.28669	1.28639	0.486068	0.315193	0.367414	0.186068
270	0.320399	0.322127	0.322528	0.488061	0.488553	0.489075	0.354229	0.354818	0.354609	0.179544	0.179661	0.179499	1.30357	1.30423	1.30601	1.3046	0.488563	0.321685	0.354552	0.179568
268	0.328409	0.329408	0.330303	0.491129	0.491184	0.491829	0.339784	0.340536	0.340469	0.174603	0.173844	0.17448	1.32272	1.32049	1.32089	1.32137	0.491381	0.329373	0.340263	0.174309
266	0.335141	0.336443	0.336569	0.492832	0.493399	0.493394	0.32513	0.325016	0.325188	0.167681	0.167992	0.16821	1.33824	1.33783	1.33665	1.33757	0.493208	0.336051	0.325111	0.167961
264	0.340544	0.343039	0.343643	0.492246	0.491647	0.492336	0.304377	0.305053	0.305353	0.157201	0.158825	0.158535	1.35127	1.35115	1.34879	1.3504	0.492076	0.342409	0.304928	0.158187
262	0.348971	0.349983	0.350626	0.491444	0.491672	0.492261	0.286093	0.287259	0.286659	0.149565	0.149511	0.150369	1.36326	1.36401	1.36353	1.3636	0.491792	0.34986	0.28667	0.149815
260	0.356266	0.357232	0.358036	0.490597	0.49089	0.491553	0.26898	0.269699	0.269066	0.142339	0.141691	0.141742	1.37372	1.37482	1.37422	1.37425	0.491013	0.357178	0.269248	0.141924
258	0.365201	0.366478	0.367081	0.491621	0.491875	0.49229	0.251447	0.252032	0.251704	0.134088	0.13306	0.13378	1.38556	1.38536	1.38522	1.38538	0.491929	0.366253	0.251728	0.133643
256	0.373968	0.375851	0.376149	0.493579	0.493814	0.493928	0.236241	0.237121	0.237204	0.127225	0.12791	0.127263	1.39655	1.39645	1.39823	1.39708	0.493774	0.375323	0.236855	0.127466
254	0.382861	0.384007	0.385245	0.495247	0.495252	0.495743	0.223164	0.224005	0.223807	0.121889	0.122351	0.12219	1.40536	1.4064	1.40613	1.40596	0.495414	0.384038	0.223659	0.122143
252	0.39226	0.393729	0.394085	0.498668	0.499336	0.499932	0.212935	0.213519	0.213492	0.117717	0.118306	0.116491	1.41849	1.42039	1.41712	1.41867	0.499312	0.393358	0.213315	0.117505
250	0.403369	0.405464	0.405929	0.505758	0.505875	0.506904	0.208207	0.207947	0.20822	0.116348	0.116822	0.116395	1.43141	1.43253	1.43231	1.43208	0.506179	0.404921	0.208125	0.116522
248	0.415555	0.416972	0.417716	0.515614	0.516619	0.516593	0.209115	0.210431	0.210258	0.1189	0.119582	0.120875	1.44802	1.44826	1.44877	1.44835	0.516275	0.416748	0.209935	0.119786
246	0.428172	0.429757	0.430532	0.531381	0.532562	0.532586	0.218064	0.219161	0.219412	0.126493	0.126622	0.127459	1.46939	1.46975	1.47019	1.46977	0.532176	0.429487	0.218879	0.126858
244	0.444444	0.445297	0.446832	0.557904	0.558378	0.559083	0.24036	0.241017	0.241641	0.143136	0.143563	0.144217	1.50055	1.50067	1.5019	1.50104	0.558455	0.445524	0.241006	0.143639
242	0.460437	0.462363	0.462725	0.589987	0.590629	0.590589	0.270125	0.271867	0.271014	0.164962	0.165265	0.16527	1.53723	1.53851	1.5387	1.53815	0.590402	0.461842	0.271002	0.165166
240	0.482915	0.485373	0.485807	0.641483	0.643	0.642567	0.322942	0.324761	0.323782	0.20213	0.202611	0.202947	1.59331	1.59336	1.59539	1.59402	0.64235	0.484698	0.323828	0.202563
238	0.51113	0.512799	0.513708	0.713681	0.714856	0.716168	0.399064	0.401097	0.400997	0.254857	0.255639	0.256394	1.66836	1.66851	1.66974	1.66887	0.714902	0.512546	0.400386	0.25563
236	0.542886	0.544651	0.545583	0.805632	0.806708	0.807902	0.496386	0.498857	0.498929	0.322653	0.325934	0.325338	1.76046	1.75695	1.75907	1.75883	0.806747	0.544373	0.498057	0.324642
234	0.585529	0.587272	0.588186	0.934221	0.93599	0.938149	0.633112	0.635451	0.635848	0.418797	0.419832	0.420544	1.88134	1.88316	1.88621	1.88357	0.93612	0.586996	0.634804	0.419724
232	0.64417	0.646067	0.647003	1.11827	1.12169	1.12356	0.827652	0.828694	0.831247	0.552945	0.556777	0.55864	2.05882	2.05669	2.0589	2.05813	1.12118	0.645747	0.829198	0.556121
230	0.710173	0.712515	0.713158	1.33847	1.34174	1.34377	1.05714	1.06073	1.06224	0.714139	0.716417	0.719008	2.25828	2.26714	2.26314	2.26285	1.34133	0.711949	1.06004	0.716521
228	0.781665	0.784236	0.785126	1.58424	1.58827	1.5903	1.31379	1.31827	1.3199	0.894665	0.896669	0.900841	2.48619	2.48569	2.48534	2.48574	1.5876	0.783676	1.31732	0.897392
226	0.879313	0.881877	0.882854	1.91499	1.9138	1.92131	1.66009	1.65915	1.66493	1.14416	1.14756	1.15175	2.80462	2.77548	2.78284	2.78765	1.9167	0.881348	1.66139	1.14782
224	0.984402	0.98704	0.988124	2.238	2.24547	2.23907	2.00501	2.01317	2.00626	1.41514	1.41707	1.42391	3.18708	3.03632	3.09466	3.10602	2.24085	0.986522	2.00815	1.41871
222	1.10594	1.10829	1.10904	2.56999	2.59255	2.56735	2.34748	2.33915	2.34245	1.7179	1.72367	1.72155	3.18046	3.32131	3.15978	3.22052	2.57663	1.10776	2.34303	1.72104
220	1.2408	1.24169	1.24379	2.75569	2.84067	2.79405	2.57233	2.55903	2.5251	2.01072	2.01735	2.02452	3.57476	3.6042	3.35949	3.51281	2.7968	1.2421	2.55215	2.01753
218	1.38073	1.38198	1.38418	2.95727	2.97024	2.88325	2.68529	2.76552	2.72153	2.24947	2.27009	2.26932	4.10132	4.08169	3.84567	4.00956	2.93692	1.3823	2.72412	2.26296
216	1.53983	1.54124	1.54085	3.1037	2.98125	3.07854	2.77604	2.75861	2.77336	2.45997	2.49582	2.46874	3.4423	3.82941	3.31642	3.52938	3.05449	1.54064	2.76933	2.47484
214	1.70514	1.71539	1.71002	2.9061	3.24226	3.00889	2.8407	2.88429	2.88512	2.61361	2.59213	2.65421	3.40756	3.42896	3.30677	3.3811	3.05242	1.71018	2.87004	2.61999
212	1.89006	1.89778	1.90086	3.05408	3.18503	3.42675	2.9745	2.8584	2.92254	2.73946	2.79148	2.74509	NaN (Não é um número)	4.27324	NaN (Não é um número)	4.27324	3.22195	1.89623	2.91848	2.75868
210	2.09965	2.0934	2.09829	3.11663	3.16048	3.1989	3.03689	3.13178	2.99237	2.7246	2.86332	2.81734	NaN (Não é um número)	NaN (Não é um número)	3.22908	3.22908	3.15867	2.09711	3.05368	2.80175
208	2.3009	2.32972	2.31762	2.95682	3.16406	3.85824	3.06431	2.94861	2.89087	2.79697	2.7487	2.81806	3.55491	3.32787	4.11219	3.66499	3.32638	2.31608	2.96793	2.78791
206	2.62013	2.58658	2.63908	3.75325	3.27187	3.12644	3.02357	3.01835	3.07144	2.95298	2.9428	2.97646	NaN (Não é um número)	NaN (Não é um número)	NaN (Não é um número)	#DIV/0!	3.38385	2.61526	3.03779	2.95741
204	2.78214	3.04626	2.769	3.33502	NaN (Não é um número)	3.31003	3.16863	2.97364	3.10958	2.89742	3.30677	2.91288	3.42721	3.7311	3.74696	3.63509	3.32253	2.8658	3.08395	3.03902
202	2.95915	3.11897	2.8539	2.87233	3.24154	3.24968	3.07204	3.00751	2.69805	2.81898	2.99633	3.18001	NaN (Não é um número)	3.69852	3.31705	3.50779	3.12118	2.97734	2.92587	2.99844
200	2.89833	2.87461	2.81929	3.34888	3.09436	3.15454	2.78915	2.95674	2.97169	2.9248	3.06093	2.5873	2.98058	3.2461	3.34065	3.18911	3.19926	2.86408	2.90586	2.85768

## Sheet: Glicose-Irradiação
Wavelength (nm)	CS-HNP - Glucose 5% - GI - 8kGy	CS-HNP - Glucose 5% - GI - 13kGy	CS-HNP - Glucose 5% - GI - 25kGy		Glucose 5% - GI - 8 kGy	Glucose 5% - GI - 13kGy	Glucose 5% - GI - 25kGy	CS-HNP - Glicose 5% - CTRL
700	0.018462	0.015838	0.010824		0.016691	0.003427	0.006369	0.017179
699.5	0.018459	0.016628	0.010974		0.016411	0.004059	0.006567	0.017982
699	0.019663	0.017208	0.012505		0.017076	0.003271	0.006454	0.018243
698.5	0.018532	0.015967	0.011861		0.017621	0.003706	0.006007	0.017709
698	0.017825	0.015242	0.01062		0.017372	0.003696	0.006769	0.016876
697.5	0.019264	0.016877	0.010693		0.016848	0.003771	0.005893	0.017272
697	0.018666	0.017354	0.012323		0.016423	0.004583	0.005973	0.018559
696.5	0.018986	0.016373	0.011613		0.01723	0.003714	0.006625	0.017871
696	0.017941	0.015809	0.012035		0.017412	0.003585	0.006397	0.017502
695.5	0.01868	0.016259	0.010684		0.016657	0.002897	0.00517	0.017674
695	0.018507	0.015896	0.011214		0.017032	0.004007	0.00737	0.017355
694.5	0.019672	0.016914	0.012736		0.017677	0.003595	0.007352	0.019233
694	0.019968	0.016866	0.012173		0.017563	0.00315	0.004666	0.017209
693.5	0.018988	0.016415	0.011397		0.017476	0.003946	0.006942	0.017255
693	0.019102	0.015835	0.011917		0.017825	0.003222	0.006777	0.017177
692.5	0.019358	0.01677	0.01173		0.017634	0.003727	0.005332	0.018195
692	0.020706	0.017322	0.012855		0.01705	0.003777	0.006375	0.017882
691.5	0.019119	0.016075	0.011874		0.017394	0.004636	0.006947	0.017786
691	0.019759	0.017405	0.011935		0.016076	0.002078	0.005019	0.017786
690.5	0.018356	0.016788	0.012436		0.017658	0.003883	0.006746	0.017204
690	0.01898	0.016669	0.012311		0.017242	0.003181	0.005701	0.017293
689.5	0.018922	0.017168	0.012687		0.016377	0.003327	0.005245	0.017871
689	0.019338	0.016352	0.010958		0.017135	0.00352	0.00569	0.018319
688.5	0.01858	0.016761	0.011312		0.017818	0.002909	0.005208	0.017522
688	0.018847	0.015766	0.011228		0.017435	0.002111	0.005264	0.018047
687.5	0.019058	0.017007	0.011496		0.017806	0.00371	0.006076	0.018992
687	0.020211	0.017672	0.011855		0.015831	0.003804	0.005322	0.018698
686.5	0.020306	0.01831	0.014275		0.016964	0.004548	0.00655	0.019719
686	0.020508	0.018442	0.013074		0.017552	0.004299	0.006816	0.018844
685.5	0.019899	0.017519	0.012906		0.017438	0.003758	0.007213	0.019637
685	0.019839	0.017329	0.012314		0.017598	0.004188	0.00592	0.018194
684.5	0.020228	0.016562	0.012626		0.017128	0.003347	0.006378	0.018638
684	0.01986	0.017466	0.012577		0.017283	0.003233	0.006311	0.020185
683.5	0.019955	0.016677	0.012224		0.017882	0.003664	0.006446	0.018434
683	0.019446	0.016367	0.011808		0.017039	0.003833	0.006376	0.018209
682.5	0.02063	0.018404	0.013313		0.017331	0.004274	0.006746	0.019399
682	0.020081	0.01776	0.012536		0.017758	0.003965	0.00652	0.019307
681.5	0.019735	0.017306	0.012399		0.016973	0.00334	0.006026	0.018465
681	0.020061	0.017838	0.012476		0.016587	0.00344	0.005784	0.018781
680.5	0.019886	0.017226	0.01233		0.01716	0.003345	0.005813	0.018536
680	0.020756	0.018599	0.012687		0.017516	0.004222	0.006215	0.019593
679.5	0.01985	0.017008	0.012392		0.017444	0.00385	0.00613	0.018596
679	0.021003	0.017704	0.013121		0.016782	0.003278	0.0062	0.01927
678.5	0.020651	0.017809	0.012903		0.017488	0.004009	0.005951	0.018819
678	0.0203	0.0178	0.012162		0.01676	0.003847	0.006193	0.018469
677.5	0.020321	0.018048	0.013292		0.017313	0.003392	0.005478	0.019008
677	0.02077	0.018567	0.013583		0.018099	0.004425	0.006789	0.019413
676.5	0.020047	0.01705	0.011941		0.017525	0.004096	0.006619	0.018883
676	0.020353	0.018022	0.012485		0.017693	0.003893	0.005863	0.019105
675.5	0.02043	0.018338	0.013367		0.017105	0.002891	0.006395	0.018663
675	0.020645	0.018147	0.013172		0.017923	0.004927	0.006673	0.018651
674.5	0.020487	0.018793	0.012607		0.017152	0.003582	0.006445	0.019474
674	0.020664	0.018458	0.013392		0.017093	0.003791	0.006034	0.020024
673.5	0.020397	0.018006	0.01326		0.01746	0.004291	0.005845	0.02007
673	0.02119	0.018607	0.01382		0.018448	0.004391	0.006269	0.019503
672.5	0.021583	0.018931	0.014595		0.018444	0.004688	0.006913	0.020198
672	0.021663	0.01844	0.012451		0.01732	0.003785	0.006645	0.019364
671.5	0.020653	0.017794	0.013674		0.017878	0.003692	0.007115	0.019532
671	0.021034	0.018744	0.013814		0.01758	0.004026	0.005382	0.020019
670.5	0.020038	0.018131	0.011993		0.018125	0.00488	0.007418	0.019103
670	0.021721	0.019197	0.013255		0.016789	0.003548	0.005588	0.019319
669.5	0.019963	0.018148	0.01209		0.018635	0.005424	0.007939	0.019299
669	0.020285	0.01794	0.013215		0.019086	0.004296	0.006955	0.019107
668.5	0.020667	0.017893	0.011155		0.018499	0.004024	0.005664	0.018172
668	0.022823	0.017529	0.014155		0.018033	0.003973	0.006937	0.020312
667.5	0.020906	0.019877	0.013496		0.016742	0.004576	0.005715	0.019181
667	0.021197	0.018603	0.011829		0.017982	0.004184	0.006976	0.020245
666.5	0.02076	0.018691	0.013643		0.017292	0.005921	0.005687	0.018932
666	0.019514	0.01837	0.012031		0.017466	0.003446	0.005539	0.017309
665.5	0.020547	0.018582	0.014943		0.016893	0.003201	0.006681	0.019271
665	0.024106	0.020532	0.014266		0.019802	0.00576	0.008315	0.020806
664.5	0.020433	0.019191	0.012912		0.018031	0.006413	0.006429	0.019388
664	0.021206	0.017207	0.013025		0.019107	0.003619	0.007301	0.01947
663.5	0.020693	0.020099	0.014206		0.017851	0.004948	0.005408	0.020863
663	0.020078	0.017513	0.012205		0.016728	0.004054	0.006338	0.0198
662.5	0.020024	0.018626	0.013145		0.017411	0.003891	0.007065	0.02065
662	0.022384	0.019034	0.015068		0.018333	0.003992	0.006471	0.02003
661.5	0.020606	0.01829	0.013542		0.017567	0.004987	0.0073	0.019079
661	0.021985	0.018958	0.01299		0.017652	0.004078	0.006897	0.020658
660.5	0.021312	0.018285	0.013628		0.018794	0.004751	0.00669	0.020189
660	0.02224	0.019842	0.013682		0.018571	0.004492	0.006713	0.02117
659.5	0.020149	0.018484	0.012831		0.017915	0.004022	0.006223	0.019861
659	0.020689	0.018503	0.012928		0.019018	0.004975	0.007796	0.020545
658.5	0.019251	0.018644	0.01326		0.018785	0.005223	0.007952	0.019762
658	0.021186	0.019278	0.013252		0.018923	0.004254	0.008002	0.021054
657.5	0.02197	0.01935	0.013585		0.019432	0.00471	0.006729	0.020149
657	0.023633	0.019655	0.014307		0.018396	0.005347	0.007242	0.02108
656.5	0.022777	0.018705	0.014096		0.018459	0.005565	0.007804	0.02084
656	0.023343	0.020463	0.014836		0.019981	0.005084	0.007581	0.020443
655.5	0.022021	0.019993	0.014821		0.01828	0.005277	0.00785	0.021616
655	0.022046	0.019341	0.014057		0.019013	0.00531	0.006502	0.02185
654.5	0.022156	0.020169	0.01515		0.018632	0.005071	0.00711	0.021264
654	0.02191	0.018607	0.014201		0.019701	0.00348	0.007985	0.019734
653.5	0.021841	0.019681	0.015283		0.020232	0.004919	0.00674	0.021206
653	0.021223	0.019586	0.013153		0.018206	0.003885	0.006519	0.019654
652.5	0.021677	0.02039	0.013838		0.017678	0.005427	0.007212	0.021415
652	0.022453	0.020028	0.014609		0.019096	0.004848	0.007938	0.020732
651.5	0.02277	0.019343	0.014282		0.01817	0.00541	0.00685	0.020375
651	0.02215	0.01913	0.013662		0.01914	0.003196	0.006779	0.021419
650.5	0.022738	0.019989	0.014659		0.021409	0.005037	0.006733	0.021552
650	0.023524	0.021134	0.014214		0.018751	0.005446	0.007102	0.021898
649.5	0.020504	0.018223	0.013926		0.017803	0.006111	0.007003	0.020511
649	0.022546	0.01924	0.013093		0.019341	0.00332	0.007972	0.02072
648.5	0.022968	0.020438	0.012255		0.018572	0.004285	0.006258	0.02074
648	0.021868	0.019941	0.014373		0.019137	0.004793	0.00528	0.02207
647.5	0.022793	0.021562	0.0156		0.019303	0.004529	0.007449	0.0237
647	0.02135	0.019154	0.01413		0.018671	0.003647	0.007104	0.019898
646.5	0.022643	0.019355	0.014871		0.018342	0.003789	0.005125	0.020631
646	0.022146	0.020351	0.013657		0.020066	0.004612	0.007507	0.022212
645.5	0.021537	0.018792	0.014449		0.019255	0.005065	0.007417	0.020311
645	0.021412	0.020486	0.013806		0.020022	0.004426	0.006228	0.020803
644.5	0.023905	0.021228	0.015641		0.018555	0.006287	0.008484	0.023308
644	0.021719	0.020361	0.014138		0.019763	0.005417	0.007083	0.021823
643.5	0.02243	0.020492	0.015595		0.019851	0.004741	0.007467	0.022062
643	0.02044	0.018548	0.01323		0.019235	0.005884	0.007302	0.019592
642.5	0.022836	0.021228	0.014485		0.019012	0.00566	0.007086	0.021145
642	0.023138	0.019792	0.01448		0.01961	0.004125	0.007089	0.021035
641.5	0.023436	0.020637	0.014919		0.018825	0.004791	0.007471	0.021351
641	0.023434	0.021149	0.015177		0.018425	0.004783	0.005722	0.023622
640.5	0.023145	0.021339	0.014186		0.018696	0.004063	0.007337	0.021968
640	0.02285	0.020517	0.013824		0.019429	0.004508	0.007438	0.021054
639.5	0.022759	0.02012	0.014644		0.019383	0.00454	0.007864	0.022437
639	0.023783	0.020823	0.014923		0.017855	0.003381	0.005255	0.021328
638.5	0.022426	0.020407	0.014321		0.019331	0.00505	0.006771	0.022257
638	0.023006	0.021601	0.01485		0.019366	0.005656	0.008288	0.021794
637.5	0.022702	0.021275	0.015408		0.020408	0.005778	0.007718	0.022869
637	0.023549	0.020668	0.016361		0.019044	0.004435	0.006868	0.022896
636.5	0.024606	0.021079	0.015427		0.019135	0.00527	0.006408	0.023391
636	0.02304	0.021239	0.015741		0.020545	0.004419	0.007714	0.021819
635.5	0.022611	0.020599	0.01422		0.020106	0.004892	0.007961	0.022237
635	0.023641	0.021523	0.014901		0.019725	0.004416	0.007761	0.022478
634.5	0.024379	0.020712	0.015197		0.018745	0.003841	0.006584	0.02128
634	0.02255	0.021677	0.015043		0.019217	0.003897	0.007121	0.022681
633.5	0.023272	0.020419	0.015046		0.018727	0.003291	0.007237	0.023178
633	0.024185	0.021501	0.016489		0.020285	0.004115	0.007141	0.022702
632.5	0.023674	0.021363	0.015977		0.019225	0.004524	0.007085	0.023537
632	0.024273	0.021378	0.015417		0.019807	0.005808	0.007085	0.022991
631.5	0.024667	0.021459	0.015452		0.020078	0.005506	0.006716	0.023047
631	0.022087	0.021241	0.013646		0.018681	0.004182	0.005646	0.021968
630.5	0.023164	0.021963	0.015296		0.020811	0.004792	0.008247	0.022049
630	0.023675	0.02122	0.015276		0.020023	0.005133	0.007067	0.022719
629.5	0.023805	0.021941	0.015744		0.018833	0.003596	0.005835	0.023457
629	0.023591	0.021343	0.01517		0.019474	0.00398	0.006307	0.023232
628.5	0.023211	0.021316	0.016358		0.020071	0.004821	0.007233	0.023247
628	0.023813	0.022823	0.014873		0.019677	0.004395	0.007807	0.023195
627.5	0.023239	0.021602	0.016141		0.020009	0.004509	0.00669	0.022245
627	0.023971	0.022366	0.015494		0.019458	0.004878	0.006775	0.02345
626.5	0.024468	0.021967	0.01727		0.018972	0.004637	0.006195	0.022798
626	0.024472	0.022746	0.016597		0.019688	0.005247	0.00782	0.024289
625.5	0.023912	0.023032	0.016053		0.018993	0.004524	0.007324	0.023432
625	0.024097	0.022738	0.015818		0.019489	0.004492	0.007686	0.024028
624.5	0.023758	0.021798	0.014706		0.019693	0.005937	0.007499	0.023026
624	0.024563	0.022182	0.016211		0.019271	0.004686	0.006897	0.024202
623.5	0.024477	0.022105	0.016127		0.019274	0.005287	0.006536	0.024306
623	0.02391	0.022694	0.015338		0.020177	0.005388	0.007078	0.023612
622.5	0.025091	0.023241	0.01651		0.020421	0.00472	0.008351	0.02405
622	0.025122	0.023812	0.016784		0.019785	0.005967	0.007601	0.023421
621.5	0.02515	0.022979	0.015887		0.02135	0.006261	0.007876	0.023067
621	0.023711	0.022011	0.015751		0.019456	0.003692	0.006482	0.023681
620.5	0.026004	0.022621	0.016991		0.021088	0.00621	0.009458	0.024016
620	0.023865	0.022836	0.01699		0.019881	0.005315	0.007452	0.02326
619.5	0.023923	0.021651	0.01593		0.019175	0.004191	0.006032	0.024127
619	0.024754	0.0232	0.017		0.01997	0.004376	0.007312	0.024758
618.5	0.024801	0.022405	0.01627		0.020409	0.004881	0.007606	0.02334
618	0.025071	0.022673	0.016963		0.019895	0.005453	0.007985	0.025516
617.5	0.024777	0.021889	0.015202		0.02012	0.005362	0.007576	0.023971
617	0.025995	0.022924	0.016556		0.019874	0.00458	0.006965	0.024426
616.5	0.024679	0.021946	0.015294		0.020852	0.004718	0.008454	0.02398
616	0.024543	0.022787	0.016228		0.02071	0.005234	0.008217	0.024322
615.5	0.024757	0.022154	0.015902		0.022389	0.006356	0.007875	0.023618
615	0.02572	0.02359	0.016744		0.019933	0.005497	0.007146	0.024487
614.5	0.026254	0.023946	0.017138		0.019749	0.003975	0.006884	0.025349
614	0.025246	0.022943	0.016275		0.020595	0.004998	0.007445	0.02481
613.5	0.024412	0.021924	0.015669		0.02038	0.006134	0.00847	0.023606
613	0.026038	0.024381	0.018506		0.020088	0.004672	0.007099	0.026183
612.5	0.025254	0.023452	0.016817		0.020406	0.006285	0.006989	0.024729
612	0.024544	0.02287	0.01646		0.020262	0.005652	0.007964	0.023859
611.5	0.025309	0.022789	0.016157		0.019371	0.004586	0.006205	0.024434
611	0.025375	0.023508	0.016892		0.020772	0.006056	0.007314	0.024324
610.5	0.025232	0.023775	0.016842		0.020317	0.005725	0.007997	0.024617
610	0.025627	0.023722	0.016433		0.020206	0.004784	0.006935	0.025791
609.5	0.025671	0.022957	0.016537		0.020286	0.004267	0.007465	0.024488
609	0.026111	0.024033	0.016883		0.020295	0.004799	0.007873	0.025198
608.5	0.024954	0.022628	0.016212		0.020496	0.004681	0.007323	0.024759
608	0.025784	0.023031	0.016784		0.020804	0.005258	0.007675	0.025076
607.5	0.02568	0.023455	0.016521		0.021131	0.00468	0.006961	0.02453
607	0.025794	0.023178	0.017587		0.020329	0.003901	0.007073	0.025192
606.5	0.025475	0.022734	0.016433		0.020564	0.004414	0.007059	0.024402
606	0.02552	0.023277	0.017127		0.019451	0.004781	0.007634	0.025506
605.5	0.025683	0.024067	0.016714		0.020595	0.004437	0.007742	0.025009
605	0.025758	0.023445	0.016922		0.020336	0.005227	0.00763	0.024807
604.5	0.026127	0.024331	0.017955		0.020761	0.00461	0.007936	0.025748
604	0.027058	0.024554	0.018139		0.021203	0.004866	0.007216	0.026525
603.5	0.025989	0.024294	0.016611		0.01942	0.004607	0.006881	0.025467
603	0.025979	0.024718	0.017268		0.020663	0.004934	0.007608	0.026252
602.5	0.026378	0.024769	0.018006		0.020833	0.005265	0.008421	0.026157
602	0.02663	0.024423	0.01773		0.019779	0.004716	0.008017	0.026536
601.5	0.026325	0.024359	0.016926		0.020299	0.005142	0.008039	0.024829
601	0.026225	0.024815	0.017952		0.021313	0.005057	0.007507	0.02584
600.5	0.026368	0.025209	0.017234		0.02185	0.006092	0.008157	0.025075
600	0.026674	0.024546	0.018773		0.020212	0.003366	0.007436	0.026594
599.5	0.027605	0.025095	0.01818		0.020594	0.003958	0.005805	0.026788
599	0.026514	0.024317	0.017091		0.020098	0.005167	0.006776	0.024673
598.5	0.026236	0.024176	0.017964		0.020897	0.00603	0.007913	0.026319
598	0.026373	0.024577	0.017814		0.020534	0.005298	0.007571	0.025593
597.5	0.026708	0.025178	0.017064		0.020085	0.005486	0.007734	0.026325
597	0.02789	0.025402	0.018417		0.021283	0.005587	0.008251	0.026954
596.5	0.026527	0.0257	0.018678		0.019672	0.004539	0.006581	0.026431
596	0.027113	0.025032	0.017976		0.020482	0.00505	0.007403	0.026464
595.5	0.027555	0.025061	0.018318		0.021262	0.005722	0.006897	0.027032
595	0.027638	0.026022	0.018119		0.020721	0.005193	0.007963	0.027822
594.5	0.028119	0.026408	0.01853		0.021409	0.005668	0.008667	0.028121
594	0.027877	0.025809	0.019259		0.01971	0.004852	0.006308	0.02766
593.5	0.0265	0.02591	0.018675		0.021733	0.005647	0.007942	0.02722
593	0.027566	0.02584	0.018783		0.021301	0.005306	0.007615	0.02764
592.5	0.028161	0.026055	0.018521		0.021354	0.005321	0.007181	0.027598
592	0.027471	0.025319	0.017861		0.0213	0.006104	0.007992	0.026803
591.5	0.028016	0.026022	0.019235		0.021136	0.006115	0.008542	0.026826
591	0.027911	0.026543	0.019595		0.0208	0.004534	0.007643	0.028172
590.5	0.026968	0.025421	0.01811		0.020294	0.005282	0.007775	0.027157
590	0.028397	0.026572	0.019209		0.021206	0.005768	0.008175	0.028218
589.5	0.027848	0.026708	0.01947		0.02073	0.005623	0.008057	0.027535
589	0.027973	0.025159	0.018352		0.021531	0.004988	0.007905	0.027392
588.5	0.027048	0.025795	0.018479		0.020865	0.004683	0.007388	0.026504
588	0.027544	0.025707	0.018233		0.020634	0.005612	0.007266	0.02674
587.5	0.027551	0.026552	0.018919		0.023037	0.006861	0.008594	0.027379
587	0.028688	0.026918	0.019712		0.021183	0.00543	0.00793	0.028829
586.5	0.027745	0.026887	0.018902		0.022213	0.006393	0.008462	0.026678
586	0.027563	0.025746	0.018533		0.02137	0.00642	0.008347	0.025943
585.5	0.028838	0.026776	0.018624		0.021139	0.005529	0.007408	0.027951
585	0.028181	0.027008	0.018795		0.021235	0.005431	0.008584	0.028081
584.5	0.028796	0.027012	0.01893		0.021614	0.004617	0.007552	0.028192
584	0.028971	0.02767	0.020488		0.021216	0.00505	0.008752	0.029062
583.5	0.029205	0.026492	0.019872		0.020754	0.004467	0.008228	0.028779
583	0.028786	0.02712	0.019394		0.02159	0.005258	0.007952	0.028323
582.5	0.028968	0.025612	0.018493		0.021169	0.0054	0.007997	0.027636
582	0.027562	0.026802	0.019441		0.021455	0.005663	0.007828	0.027982
581.5	0.028213	0.025687	0.018608		0.020483	0.005011	0.008251	0.028564
581	0.029084	0.026683	0.01991		0.021639	0.005567	0.00883	0.02822
580.5	0.028539	0.026681	0.019372		0.021075	0.005213	0.007354	0.028474
580	0.029271	0.025942	0.019572		0.02218	0.005497	0.009001	0.028995
579.5	0.03026	0.0273	0.019811		0.022708	0.006123	0.008926	0.028988
579	0.029718	0.028378	0.020566		0.021805	0.005276	0.007688	0.029464
578.5	0.029488	0.028097	0.020273		0.022179	0.006658	0.008541	0.029173
578	0.028627	0.026967	0.019691		0.022701	0.006632	0.009219	0.028327
577.5	0.02837	0.026295	0.01829		0.021236	0.005925	0.00798	0.028907
577	0.028936	0.027261	0.019154		0.020637	0.004931	0.007684	0.028937
576.5	0.029044	0.027691	0.020199		0.02162	0.005998	0.00831	0.029101
576	0.02894	0.027146	0.020091		0.021992	0.00622	0.007631	0.028891
575.5	0.029816	0.027957	0.020583		0.021787	0.005993	0.008119	0.030236
575	0.029815	0.027795	0.019858		0.021299	0.005848	0.008471	0.029415
574.5	0.029423	0.027561	0.019639		0.021238	0.00566	0.008187	0.029093
574	0.029934	0.027975	0.019974		0.021478	0.005698	0.007524	0.029994
573.5	0.030078	0.027847	0.020736		0.021092	0.005375	0.008345	0.029633
573	0.029651	0.028548	0.020408		0.022912	0.005564	0.008182	0.030044
572.5	0.029869	0.027993	0.020334		0.021009	0.004914	0.008021	0.029965
572	0.029774	0.02756	0.021022		0.021422	0.00519	0.007822	0.029321
571.5	0.029535	0.028018	0.020435		0.022195	0.005715	0.008414	0.029735
571	0.030364	0.028847	0.021061		0.022399	0.006674	0.008523	0.03031
570.5	0.029608	0.028104	0.019838		0.021447	0.005287	0.007891	0.029569
570	0.030168	0.027917	0.020661		0.022231	0.005943	0.008842	0.030058
569.5	0.030539	0.028494	0.020876		0.021447	0.006029	0.008747	0.029746
569	0.029039	0.028108	0.020195		0.022329	0.006488	0.009342	0.030062
568.5	0.030701	0.02931	0.020951		0.02142	0.005437	0.00841	0.030726
568	0.03033	0.029294	0.020656		0.021513	0.005995	0.008263	0.029732
567.5	0.030596	0.028311	0.020829		0.021593	0.005196	0.008217	0.030578
567	0.030044	0.028415	0.020461		0.021978	0.005021	0.008407	0.030846
566.5	0.030377	0.028584	0.020841		0.021641	0.005826	0.007995	0.030335
566	0.030362	0.028292	0.020459		0.022383	0.006515	0.008391	0.030148
565.5	0.031409	0.029522	0.021861		0.021286	0.005695	0.007984	0.031004
565	0.030657	0.028891	0.020965		0.021946	0.006582	0.009198	0.030627
564.5	0.030434	0.028446	0.021841		0.021798	0.005678	0.009274	0.030896
564	0.03085	0.029663	0.021354		0.02233	0.006169	0.008385	0.030685
563.5	0.030344	0.028894	0.020352		0.022623	0.005806	0.008939	0.030434
563	0.031549	0.029099	0.021118		0.021797	0.00461	0.007233	0.030748
562.5	0.030681	0.029654	0.020915		0.022047	0.005972	0.008077	0.03134
562	0.032482	0.029879	0.021537		0.022787	0.006588	0.008886	0.031489
561.5	0.03098	0.029124	0.022248		0.021629	0.005727	0.008808	0.031413
561	0.031585	0.029145	0.021337		0.020918	0.005678	0.007914	0.031378
560.5	0.03115	0.02927	0.021561		0.021784	0.005976	0.008459	0.030828
560	0.03101	0.029607	0.020994		0.021908	0.00588	0.008111	0.030696
559.5	0.031432	0.029984	0.021135		0.022174	0.005735	0.008249	0.031974
559	0.0321	0.029768	0.022063		0.02332	0.006595	0.009127	0.031268
558.5	0.031666	0.029173	0.021306		0.023439	0.005595	0.007689	0.030459
558	0.032782	0.03066	0.022042		0.023459	0.005964	0.010064	0.033393
557.5	0.031462	0.029753	0.021727		0.022177	0.00626	0.009263	0.031569
557	0.031966	0.030385	0.021754		0.021984	0.005162	0.008836	0.032537
556.5	0.032439	0.030813	0.022221		0.022552	0.005917	0.00756	0.032077
556	0.031451	0.029718	0.021738		0.023119	0.006793	0.008026	0.032465
555.5	0.031377	0.029802	0.021545		0.022583	0.005629	0.008572	0.031915
555	0.031712	0.030208	0.02188		0.022926	0.006546	0.009261	0.031504
554.5	0.032265	0.03098	0.022059		0.022303	0.006118	0.008686	0.032775
554	0.032075	0.030543	0.022174		0.022743	0.006078	0.008857	0.032499
553.5	0.031977	0.030188	0.021776		0.023154	0.006885	0.009201	0.0332
553	0.031711	0.030855	0.022816		0.022146	0.005377	0.008107	0.032326
552.5	0.032746	0.030908	0.022569		0.023209	0.006814	0.009135	0.032443
552	0.032114	0.03058	0.021734		0.023334	0.007281	0.009321	0.031995
551.5	0.032271	0.031212	0.022507		0.023087	0.006503	0.00917	0.032891
551	0.032782	0.030928	0.022468		0.022661	0.00582	0.009004	0.032948
550.5	0.032748	0.031556	0.023136		0.023243	0.005996	0.009192	0.033378
550	0.03281	0.030762	0.02247		0.022501	0.006026	0.008952	0.032345
549.5	0.03263	0.032217	0.022931		0.02383	0.007179	0.01082	0.033032
549	0.033151	0.032165	0.02292		0.0227	0.006153	0.00875	0.033481
548.5	0.033398	0.031358	0.022836		0.022951	0.006779	0.009592	0.033318
548	0.033524	0.0317	0.023535		0.022927	0.006289	0.009094	0.033825
547.5	0.032883	0.031384	0.022991		0.023425	0.006931	0.009418	0.033507
547	0.032555	0.031565	0.022972		0.02275	0.006072	0.008922	0.033618
546.5	0.033699	0.032036	0.023253		0.023213	0.006884	0.00933	0.033914
546	0.033775	0.032006	0.023548		0.023301	0.006674	0.009582	0.034019
545.5	0.033282	0.031618	0.022901		0.023105	0.005781	0.008917	0.033507
545	0.033259	0.03151	0.023403		0.022611	0.006234	0.009315	0.033848
544.5	0.033293	0.031654	0.023092		0.023136	0.006363	0.009153	0.033111
544	0.033685	0.03239	0.023757		0.023126	0.006437	0.00941	0.033764
543.5	0.03411	0.032269	0.02373		0.022348	0.006136	0.008998	0.03399
543	0.03374	0.032292	0.023617		0.022796	0.006487	0.00933	0.034441
542.5	0.033532	0.031981	0.023047		0.022817	0.006454	0.009427	0.03397
542	0.033748	0.031958	0.023335		0.023049	0.006173	0.009056	0.034291
541.5	0.033692	0.032077	0.023557		0.023076	0.006316	0.009065	0.034168
541	0.03439	0.032711	0.023857		0.023216	0.006377	0.009258	0.03449
540.5	0.034405	0.032573	0.023701		0.02258	0.005853	0.00874	0.034263
540	0.03442	0.032931	0.024076		0.022869	0.006511	0.009354	0.035027
539.5	0.034133	0.032584	0.023557		0.023251	0.006532	0.009702	0.034547
539	0.035195	0.033536	0.024253		0.022389	0.006105	0.00918	0.035694
538.5	0.034155	0.032825	0.023846		0.022654	0.006448	0.009344	0.034534
538	0.034507	0.032749	0.02419		0.023251	0.006128	0.009177	0.035044
537.5	0.034307	0.033218	0.024582		0.022942	0.006239	0.008802	0.035059
537	0.034856	0.033276	0.025062		0.023625	0.006693	0.009503	0.035306
536.5	0.034506	0.033168	0.024279		0.023315	0.00634	0.009562	0.035382
536	0.034826	0.03309	0.024261		0.02354	0.006706	0.009741	0.035118
535.5	0.035241	0.033281	0.024525		0.023771	0.006126	0.009393	0.035798
535	0.035272	0.03366	0.024971		0.023011	0.006498	0.009652	0.035909
534.5	0.035312	0.033712	0.024762		0.023493	0.006508	0.009546	0.035832
534	0.034779	0.033572	0.02459		0.023307	0.006238	0.009471	0.03553
533.5	0.035216	0.033973	0.024849		0.023442	0.006485	0.009612	0.035948
533	0.035025	0.033458	0.024678		0.023299	0.006656	0.00963	0.035622
532.5	0.035688	0.034162	0.025163		0.023223	0.00634	0.009548	0.035771
532	0.035646	0.034231	0.02533		0.023442	0.006526	0.009231	0.036196
531.5	0.036043	0.034687	0.025678		0.02368	0.006666	0.009351	0.03637
531	0.035355	0.034236	0.025144		0.023583	0.006323	0.009589	0.036408
530.5	0.035459	0.03398	0.024979		0.023505	0.006465	0.009401	0.036248
530	0.035769	0.034395	0.025297		0.02359	0.006722	0.009657	0.03667
529.5	0.03587	0.034581	0.025531		0.023095	0.006271	0.00914	0.036499
529	0.03595	0.034607	0.025408		0.023238	0.006345	0.009358	0.03646
528.5	0.036018	0.034471	0.025302		0.023626	0.006427	0.009647	0.036586
528	0.035848	0.034504	0.025415		0.023242	0.006319	0.00953	0.036774
527.5	0.036011	0.034805	0.025542		0.023681	0.006936	0.009946	0.036995
527	0.036402	0.035107	0.025455		0.023926	0.006744	0.009905	0.036997
526.5	0.036124	0.034614	0.025447		0.023584	0.006421	0.009895	0.036678
526	0.036957	0.035421	0.026202		0.023111	0.006216	0.009441	0.037483
525.5	0.037006	0.03546	0.026497		0.023844	0.006767	0.009873	0.038171
525	0.036554	0.03523	0.025822		0.024057	0.006711	0.009843	0.037062
524.5	0.037152	0.036135	0.026214		0.023532	0.006497	0.009589	0.037623
524	0.036604	0.035073	0.02605		0.023941	0.006765	0.009576	0.037382
523.5	0.036877	0.03541	0.02598		0.023726	0.006777	0.009731	0.037533
523	0.03644	0.034939	0.025806		0.023998	0.007059	0.009054	0.03796
522.5	0.036495	0.035443	0.025684		0.024597	0.007152	0.010737	0.037267
522	0.036496	0.035965	0.026265		0.023691	0.006338	0.009166	0.03756
521.5	0.036619	0.034691	0.025811		0.023103	0.006257	0.009563	0.037382
521	0.036801	0.035682	0.026515		0.024104	0.006475	0.009301	0.038447
520.5	0.03708	0.035613	0.026232		0.024124	0.006692	0.00937	0.038337
520	0.038102	0.03645	0.027508		0.023548	0.006381	0.009701	0.038601
519.5	0.037775	0.036476	0.026976		0.023485	0.006393	0.009685	0.038076
519	0.037159	0.035846	0.026645		0.023729	0.006756	0.00949	0.038514
518.5	0.038038	0.036555	0.027379		0.024189	0.007174	0.009603	0.038244
518	0.037538	0.036365	0.026519		0.023813	0.006929	0.009692	0.038343
517.5	0.038424	0.036773	0.027148		0.024067	0.007118	0.009984	0.038926
517	0.038466	0.036764	0.02716		0.023801	0.006803	0.009883	0.038716
516.5	0.03846	0.036981	0.02739		0.02377	0.007166	0.009741	0.03897
516	0.03787	0.036568	0.027083		0.024661	0.007043	0.010437	0.038731
515.5	0.038076	0.037101	0.027198		0.024418	0.007273	0.009768	0.039382
515	0.038744	0.03729	0.027589		0.024123	0.006244	0.009539	0.039682
514.5	0.037608	0.036272	0.026714		0.024163	0.006486	0.009213	0.038681
514	0.038261	0.037237	0.027246		0.024266	0.007368	0.010092	0.038774
513.5	0.039158	0.037207	0.027881		0.023929	0.006981	0.009846	0.039719
513	0.038478	0.037265	0.027223		0.024337	0.007289	0.010111	0.039269
512.5	0.0397	0.03813	0.028261		0.024437	0.006803	0.009814	0.04004
512	0.038586	0.037294	0.027555		0.024981	0.007179	0.010275	0.039138
511.5	0.039233	0.037614	0.027693		0.024444	0.00694	0.0103	0.040335
511	0.038976	0.038045	0.028378		0.0244	0.007323	0.010192	0.040198
510.5	0.039885	0.03878	0.028534		0.02485	0.007481	0.009791	0.040331
510	0.039383	0.037927	0.028408		0.024172	0.007145	0.010089	0.039961
509.5	0.038962	0.038067	0.028106		0.024489	0.006962	0.010191	0.039887
509	0.040084	0.0391	0.028645		0.024403	0.007029	0.010239	0.040464
508.5	0.039226	0.038629	0.028629		0.0244	0.006502	0.009163	0.040545
508	0.039638	0.037715	0.027773		0.024835	0.007833	0.010706	0.040583
507.5	0.039445	0.038147	0.028612		0.024182	0.007099	0.009822	0.040838
507	0.039159	0.037978	0.028702		0.024563	0.007143	0.010115	0.040409
506.5	0.040011	0.038702	0.028619		0.024401	0.006936	0.010193	0.040746
506	0.04008	0.038783	0.028912		0.024298	0.007269	0.010046	0.041169
505.5	0.039288	0.038305	0.028259		0.024362	0.007622	0.010481	0.040587
505	0.040664	0.03942	0.029199		0.024716	0.00727	0.010066	0.042226
504.5	0.040462	0.039153	0.029349		0.024675	0.006582	0.009783	0.041795
504	0.040785	0.039263	0.02965		0.023881	0.006498	0.009672	0.041547
503.5	0.040294	0.038947	0.029054		0.024679	0.006905	0.010157	0.041244
503	0.040623	0.038942	0.029453		0.024731	0.007265	0.009747	0.04148
502.5	0.040533	0.039479	0.028975		0.024944	0.007035	0.009707	0.041685
502	0.041168	0.03943	0.02938		0.024841	0.006828	0.010142	0.042026
501.5	0.040877	0.040064	0.029675		0.02457	0.007283	0.009952	0.042393
501	0.041169	0.039975	0.029777		0.025005	0.007783	0.010526	0.042135
500.5	0.041609	0.040473	0.030047		0.024614	0.008358	0.009925	0.042794
500	0.041638	0.040668	0.03002		0.025055	0.008693	0.010025	0.042314
499.5	0.041222	0.039902	0.029738		0.025036	0.009506	0.010273	0.041811
499	0.04132	0.040007	0.029854		0.025386	0.00991	0.010186	0.042916
498.5	0.041166	0.040592	0.029919		0.024664	0.009756	0.010411	0.042386
498	0.041448	0.040543	0.030167		0.024612	0.009356	0.009997	0.043075
497.5	0.041975	0.041134	0.030114		0.025016	0.008917	0.010171	0.043042
497	0.042089	0.041344	0.030691		0.025045	0.009019	0.010266	0.04321
496.5	0.041839	0.040787	0.030416		0.025172	0.007689	0.010594	0.043098
496	0.041974	0.041432	0.030517		0.024894	0.007617	0.010755	0.043427
495.5	0.042204	0.040904	0.030741		0.02522	0.007904	0.010735	0.043667
495	0.042244	0.040862	0.030472		0.02473	0.00744	0.009738	0.043137
494.5	0.042305	0.041638	0.031056		0.025654	0.007634	0.01066	0.043196
494	0.042242	0.041327	0.030567		0.025237	0.007914	0.010808	0.043711
493.5	0.042436	0.041251	0.030908		0.025322	0.007658	0.010502	0.043706
493	0.042973	0.042135	0.031369		0.025298	0.006961	0.010119	0.044267
492.5	0.043083	0.042209	0.031529		0.024733	0.00735	0.009943	0.043952
492	0.042911	0.042182	0.031123		0.025211	0.007166	0.010168	0.044045
491.5	0.043349	0.042253	0.031708		0.025246	0.007415	0.010252	0.044313
491	0.043381	0.042499	0.031742		0.025514	0.007745	0.010585	0.044596
490.5	0.043282	0.04238	0.031745		0.025879	0.008044	0.010853	0.044709
490	0.043065	0.041824	0.031442		0.025225	0.00744	0.010151	0.044141
489.5	0.043802	0.042506	0.031717		0.025612	0.007699	0.010417	0.045044
489	0.043676	0.043034	0.032124		0.025234	0.007276	0.010002	0.044978
488.5	0.043984	0.042701	0.032145		0.025767	0.007586	0.010456	0.045407
488	0.043932	0.042962	0.032087		0.02558	0.007707	0.010258	0.04508
487.5	0.043983	0.042853	0.032312		0.025559	0.007727	0.010306	0.045421
487	0.043826	0.043004	0.032031		0.025443	0.007718	0.010579	0.045425
486.5	0.044331	0.043505	0.032894		0.025833	0.007535	0.010418	0.045769
486	0.044737	0.043591	0.03278		0.025999	0.007584	0.010448	0.04584
485.5	0.044521	0.043371	0.032872		0.025409	0.007576	0.010353	0.045775
485	0.044666	0.044134	0.032988		0.02547	0.007788	0.01052	0.046198
484.5	0.044755	0.044111	0.032763		0.025598	0.007704	0.01036	0.046076
484	0.044772	0.043924	0.032936		0.025776	0.007724	0.010316	0.046177
483.5	0.045076	0.044237	0.033382		0.026117	0.007944	0.010491	0.046635
483	0.045066	0.044204	0.033262		0.025806	0.00765	0.010536	0.046728
482.5	0.045132	0.044353	0.03358		0.02635	0.007758	0.010401	0.046527
482	0.045224	0.04441	0.033237		0.026184	0.007854	0.010346	0.046489
481.5	0.045464	0.044926	0.033728		0.025771	0.007393	0.010562	0.047206
481	0.045586	0.045171	0.033995		0.025798	0.007428	0.010356	0.047201
480.5	0.045508	0.044601	0.033157		0.025584	0.008002	0.010302	0.046873
480	0.045999	0.045121	0.034078		0.026009	0.008099	0.01081	0.047207
479.5	0.045532	0.044626	0.033759		0.026301	0.008142	0.010763	0.046837
479	0.04604	0.044924	0.033934		0.025768	0.007553	0.010264	0.047478
478.5	0.046261	0.045214	0.033983		0.026093	0.007896	0.010618	0.047362
478	0.046202	0.045943	0.034704		0.025863	0.008147	0.010752	0.047848
477.5	0.046522	0.045557	0.03455		0.025796	0.007997	0.010881	0.047917
477	0.046478	0.045388	0.034827		0.026208	0.008232	0.010719	0.047821
476.5	0.046535	0.045761	0.034499		0.026181	0.007712	0.010267	0.048313
476	0.047252	0.046287	0.03515		0.026061	0.007938	0.010634	0.048383
475.5	0.046788	0.046133	0.034827		0.025865	0.008078	0.010498	0.048364
475	0.047053	0.046061	0.035061		0.026412	0.008204	0.01077	0.048908
474.5	0.047159	0.046574	0.035299		0.026376	0.007741	0.010706	0.048861
474	0.047834	0.047146	0.035736		0.026367	0.007969	0.010786	0.049088
473.5	0.047482	0.046971	0.035614		0.026127	0.007981	0.010558	0.049166
473	0.047296	0.046706	0.035272		0.025973	0.007458	0.010625	0.048812
472.5	0.047928	0.04737	0.035748		0.026214	0.007658	0.010881	0.049469
472	0.047852	0.047187	0.035786		0.02643	0.00776	0.010473	0.049261
471.5	0.048038	0.047521	0.036166		0.026637	0.00806	0.011225	0.049248
471	0.048165	0.047728	0.036298		0.026341	0.008244	0.010833	0.049618
470.5	0.047935	0.047553	0.036006		0.026249	0.008088	0.011082	0.04991
470	0.048545	0.047663	0.036503		0.026576	0.007949	0.010901	0.049816
469.5	0.048433	0.048033	0.036002		0.026488	0.007992	0.011063	0.050347
469	0.048951	0.04822	0.036695		0.026676	0.00798	0.01096	0.050001
468.5	0.049034	0.048148	0.036368		0.026383	0.008291	0.010916	0.05028
468	0.048625	0.048398	0.036904		0.026265	0.007829	0.010673	0.050253
467.5	0.048799	0.048497	0.036716		0.026102	0.008323	0.010807	0.050326
467	0.04908	0.048393	0.037046		0.026946	0.00837	0.011065	0.050493
466.5	0.048984	0.048572	0.037063		0.02706	0.008484	0.011137	0.050883
466	0.049275	0.048907	0.037602		0.026578	0.008206	0.010605	0.050943
465.5	0.049854	0.049035	0.037474		0.026588	0.0082	0.010875	0.051387
465	0.049859	0.049478	0.037691		0.026655	0.008432	0.011145	0.051283
464.5	0.049736	0.049576	0.037463		0.026902	0.008416	0.011035	0.051714
464	0.050243	0.049851	0.037983		0.026632	0.008414	0.011249	0.051604
463.5	0.05037	0.049876	0.038426		0.0265	0.008176	0.011137	0.051776
463	0.050487	0.050213	0.037751		0.026788	0.008225	0.011192	0.051833
462.5	0.050458	0.049951	0.038396		0.027022	0.008281	0.01067	0.052272
462	0.05059	0.049884	0.03825		0.026821	0.008118	0.010926	0.052003
461.5	0.050601	0.050166	0.03816		0.027149	0.008469	0.011346	0.052171
461	0.051084	0.050549	0.038923		0.027131	0.008144	0.011269	0.05247
460.5	0.051239	0.050515	0.039057		0.026999	0.008682	0.011305	0.052641
460	0.05122	0.05096	0.039104		0.027116	0.008118	0.011376	0.052612
459.5	0.051509	0.051438	0.03959		0.027667	0.008558	0.011569	0.052815
459	0.051622	0.051339	0.039103		0.027357	0.008296	0.011292	0.05334
458.5	0.051691	0.0512	0.039373		0.027249	0.008073	0.010732	0.053074
458	0.051898	0.051195	0.039394		0.027627	0.008121	0.011545	0.053226
457.5	0.052249	0.051724	0.039872		0.027606	0.008616	0.011234	0.053436
457	0.052148	0.05197	0.039692		0.02746	0.008877	0.011778	0.053778
456.5	0.052695	0.052065	0.040162		0.027548	0.008368	0.011125	0.053924
456	0.05266	0.052346	0.04031		0.02774	0.008398	0.011445	0.053977
455.5	0.052414	0.052314	0.040374		0.027551	0.008372	0.01151	0.053811
455	0.052894	0.052817	0.041047		0.027184	0.008631	0.011387	0.054389
454.5	0.052795	0.052678	0.040739		0.027459	0.008485	0.01171	0.054116
454	0.053698	0.053076	0.04145		0.027632	0.008763	0.011387	0.05498
453.5	0.053279	0.0533	0.041235		0.027534	0.008379	0.011068	0.055105
453	0.053698	0.053202	0.041342		0.027719	0.008925	0.011882	0.055023
452.5	0.053428	0.053385	0.042067		0.028103	0.008983	0.012338	0.055176
452	0.053862	0.053925	0.041578		0.027799	0.008619	0.011611	0.055315
451.5	0.054277	0.054146	0.042215		0.028129	0.008612	0.01205	0.055609
451	0.054338	0.054314	0.042323		0.027691	0.00866	0.011345	0.055769
450.5	0.054359	0.054068	0.041617		0.027659	0.008509	0.011762	0.055805
450	0.05421	0.054358	0.042438		0.028239	0.008557	0.01245	0.055544
449.5	0.054632	0.054667	0.042454		0.027883	0.008327	0.011744	0.056351
449	0.055187	0.054955	0.042809		0.027969	0.008585	0.012024	0.056196
448.5	0.055035	0.05477	0.042856		0.027847	0.008921	0.01193	0.056497
448	0.055051	0.055219	0.043295		0.027915	0.008911	0.011769	0.056368
447.5	0.055059	0.055029	0.043068		0.028116	0.00903	0.011898	0.056428
447	0.05556	0.055567	0.043331		0.028044	0.009006	0.012113	0.056935
446.5	0.055872	0.055609	0.043652		0.028137	0.009002	0.012113	0.057091
446	0.055771	0.056053	0.043853		0.027408	0.008858	0.011724	0.057315
445.5	0.055867	0.056308	0.044033		0.028153	0.009384	0.012373	0.057454
445	0.056186	0.056422	0.044207		0.028029	0.008511	0.011657	0.057479
444.5	0.056778	0.056847	0.044598		0.027915	0.008815	0.01207	0.058194
444	0.056502	0.056798	0.04486		0.028069	0.008754	0.011833	0.05794
443.5	0.056399	0.056842	0.044493		0.028065	0.009124	0.011874	0.057734
443	0.057051	0.057666	0.045136		0.028689	0.009194	0.012298	0.057931
442.5	0.057101	0.057078	0.045287		0.028366	0.009039	0.011775	0.058289
442	0.058095	0.057784	0.045766		0.028659	0.009241	0.012262	0.058531
441.5	0.057672	0.058237	0.046161		0.028409	0.009139	0.011901	0.059043
441	0.057437	0.057956	0.046043		0.028355	0.009	0.012195	0.058733
440.5	0.058163	0.058689	0.04624		0.028437	0.008459	0.012307	0.059093
440	0.058143	0.058901	0.046658		0.02859	0.009097	0.012419	0.059576
439.5	0.058411	0.058648	0.046274		0.028474	0.008985	0.011963	0.059503
439	0.058598	0.058952	0.04689		0.028676	0.00913	0.012758	0.059808
438.5	0.058765	0.05936	0.046909		0.029183	0.008933	0.012691	0.05985
438	0.059039	0.059082	0.047747		0.028852	0.009115	0.012234	0.05999
437.5	0.059412	0.059884	0.047792		0.028377	0.008714	0.012152	0.060161
437	0.059618	0.060189	0.048198		0.02862	0.009239	0.012514	0.060712
436.5	0.059966	0.060282	0.047926		0.029133	0.00954	0.012494	0.060847
436	0.060163	0.060644	0.048443		0.028833	0.009281	0.012463	0.061079
435.5	0.060123	0.061211	0.048943		0.0286	0.009566	0.012526	0.061318
435	0.06045	0.060987	0.048738		0.029255	0.009027	0.013229	0.061007
434.5	0.060394	0.061407	0.048806		0.028877	0.009539	0.012652	0.061403
434	0.060885	0.061322	0.049306		0.029352	0.009711	0.012843	0.061575
433.5	0.060836	0.061774	0.049333		0.029122	0.009623	0.012929	0.061654
433	0.060919	0.062012	0.049566		0.028941	0.009153	0.012153	0.062117
432.5	0.061236	0.06204	0.049981		0.028959	0.009559	0.013211	0.06199
432	0.061637	0.062159	0.049872		0.029231	0.009506	0.013231	0.062222
431.5	0.061438	0.062341	0.050441		0.029466	0.009254	0.012914	0.062219
431	0.061835	0.062902	0.050065		0.02882	0.009067	0.012997	0.062503
430.5	0.062072	0.062682	0.050129		0.029105	0.009584	0.013168	0.062388
430	0.062328	0.063049	0.051077		0.029402	0.009815	0.013533	0.062836
429.5	0.06277	0.063527	0.051363		0.029212	0.009369	0.012694	0.063375
429	0.06293	0.063968	0.051918		0.029236	0.00999	0.013351	0.06355
428.5	0.063382	0.064312	0.052065		0.028887	0.009257	0.012645	0.064039
428	0.063779	0.064776	0.052502		0.029164	0.009222	0.013044	0.064319
427.5	0.063948	0.064687	0.052744		0.028937	0.00916	0.012744	0.063964
427	0.063586	0.065123	0.052617		0.029172	0.009462	0.013033	0.064192
426.5	0.063546	0.06523	0.052765		0.029046	0.009635	0.012986	0.064245
426	0.064101	0.065499	0.053035		0.029434	0.00948	0.013275	0.064714
425.5	0.064849	0.066054	0.053658		0.029471	0.009589	0.013347	0.065025
425	0.06503	0.066035	0.053969		0.02982	0.009843	0.013442	0.065041
424.5	0.065065	0.066632	0.05434		0.029501	0.009507	0.013154	0.065331
424	0.065379	0.06693	0.054752		0.029533	0.009884	0.01351	0.065608
423.5	0.06562	0.067069	0.054812		0.02979	0.009856	0.013627	0.06612
423	0.065699	0.067259	0.054899		0.029576	0.009514	0.013396	0.065812
422.5	0.066368	0.067662	0.055241		0.029967	0.009909	0.013628	0.066336
422	0.066796	0.067998	0.055549		0.029817	0.009827	0.013674	0.066279
421.5	0.066687	0.068201	0.055759		0.02967	0.00991	0.013914	0.066615
421	0.067036	0.068691	0.05604		0.029948	0.009876	0.014015	0.066805
420.5	0.067094	0.06886	0.056445		0.030208	0.010282	0.013627	0.067099
420	0.067364	0.06852	0.056512		0.029848	0.009849	0.013553	0.067282
419.5	0.067684	0.069434	0.056766		0.02991	0.009867	0.013773	0.067433
419	0.067896	0.069468	0.057213		0.030215	0.009937	0.013918	0.067958
418.5	0.068267	0.069732	0.058007		0.030243	0.010053	0.014233	0.067826
418	0.068481	0.069962	0.057982		0.030354	0.010157	0.01423	0.067943
417.5	0.068536	0.070402	0.058242		0.030519	0.010642	0.014647	0.068281
417	0.068637	0.070568	0.058342		0.030268	0.010179	0.014226	0.068564
416.5	0.068419	0.070913	0.058452		0.030424	0.010649	0.014388	0.068605
416	0.069666	0.071125	0.059544		0.030553	0.010202	0.014046	0.068857
415.5	0.069748	0.071698	0.059869		0.03053	0.010058	0.014558	0.069295
415	0.069659	0.071765	0.059935		0.030412	0.010379	0.014249	0.069358
414.5	0.069758	0.07198	0.05984		0.030501	0.010636	0.014496	0.069188
414	0.070248	0.07259	0.060886		0.030106	0.010243	0.014152	0.069832
413.5	0.070875	0.073364	0.061304		0.030942	0.010767	0.015113	0.069952
413	0.071421	0.073518	0.061801		0.030657	0.010522	0.014575	0.070601
412.5	0.071434	0.073805	0.061425		0.030595	0.010273	0.014861	0.070485
412	0.072018	0.074102	0.062155		0.030707	0.010424	0.014687	0.070762
411.5	0.072201	0.074116	0.062499		0.030697	0.010729	0.01515	0.070403
411	0.071849	0.074178	0.062076		0.030396	0.01028	0.014343	0.070865
410.5	0.072182	0.074786	0.062815		0.030973	0.011167	0.015064	0.071271
410	0.073062	0.075753	0.063593		0.030824	0.010912	0.015644	0.072186
409.5	0.072867	0.075479	0.063672		0.031041	0.01068	0.014745	0.071517
409	0.073225	0.075988	0.064226		0.031414	0.011184	0.01527	0.07223
408.5	0.073422	0.075429	0.063916		0.030891	0.010656	0.015474	0.071936
408	0.074151	0.0768	0.065208		0.031284	0.010908	0.016081	0.073112
407.5	0.074671	0.077242	0.065649		0.030673	0.01054	0.014669	0.073352
407	0.074903	0.077692	0.066531		0.031084	0.010832	0.01567	0.073732
406.5	0.075219	0.077599	0.065799		0.031451	0.011512	0.015411	0.07323
406	0.07529	0.078433	0.06707		0.031243	0.011267	0.015683	0.073657
405.5	0.075905	0.078907	0.067832		0.03158	0.01148	0.016444	0.074343
405	0.075942	0.078603	0.067792		0.031467	0.011292	0.015952	0.074096
404.5	0.076415	0.07918	0.068388		0.030544	0.010621	0.015505	0.074205
404	0.076894	0.080162	0.068985		0.031355	0.011008	0.01575	0.074925
403.5	0.076968	0.080626	0.069193		0.031418	0.011696	0.016222	0.075038
403	0.077337	0.080714	0.069685		0.031836	0.011781	0.016238	0.074888
402.5	0.077852	0.081778	0.070997		0.031656	0.011308	0.016065	0.07522
402	0.077797	0.081962	0.070581		0.03184	0.011318	0.016138	0.076287
401.5	0.078218	0.081763	0.071192		0.032262	0.01154	0.01707	0.075641
401	0.079042	0.082373	0.071331		0.032379	0.011949	0.016675	0.075826
400.5	0.078936	0.083704	0.072679		0.032239	0.011755	0.016516	0.077221
400	0.079614	0.083473	0.072166		0.031946	0.011783	0.016713	0.07677
399.5	0.080187	0.083163	0.072863		0.032074	0.012012	0.01709	0.076823
399	0.08041	0.083778	0.073789		0.031778	0.011488	0.016737	0.077144
398.5	0.080211	0.084508	0.073897		0.032293	0.011929	0.016964	0.077458
398	0.080828	0.085267	0.074477		0.031542	0.011962	0.017029	0.078283
397.5	0.081868	0.085108	0.07557		0.031622	0.011741	0.017574	0.078749
397	0.081971	0.08591	0.075964		0.032166	0.012098	0.01723	0.078176
396.5	0.082272	0.086042	0.076735		0.032494	0.012062	0.017694	0.078849
396	0.082729	0.086961	0.077158		0.032297	0.011812	0.017486	0.078616
395.5	0.082124	0.086927	0.07707		0.032585	0.012333	0.018115	0.078453
395	0.082824	0.087479	0.077337		0.032231	0.01231	0.017855	0.078842
394.5	0.083502	0.087754	0.078153		0.03251	0.012371	0.018003	0.079475
394	0.083954	0.088924	0.07927		0.032591	0.012486	0.017972	0.080012
393.5	0.08457	0.089091	0.080087		0.03313	0.012902	0.018814	0.080265
393	0.084655	0.089292	0.07975		0.032724	0.012913	0.018441	0.080338
392.5	0.084639	0.089605	0.08034		0.03318	0.013609	0.018838	0.080577
392	0.085748	0.090178	0.080794		0.032524	0.0126	0.018247	0.080704
391.5	0.085985	0.091059	0.081764		0.032835	0.013357	0.01894	0.08132
391	0.087184	0.091895	0.082861		0.032698	0.012574	0.018529	0.081292
390.5	0.086704	0.09178	0.083055		0.033306	0.013835	0.019367	0.08211
390	0.087866	0.092639	0.083887		0.033206	0.01338	0.019336	0.082355
389.5	0.086685	0.092357	0.08411		0.033317	0.013048	0.019561	0.081528
389	0.08857	0.093621	0.085141		0.033744	0.013629	0.019827	0.082685
388.5	0.08885	0.094304	0.086121		0.033682	0.013835	0.020305	0.083876
388	0.089154	0.094492	0.086627		0.033422	0.013536	0.020092	0.083112
387.5	0.089011	0.09472	0.087024		0.033705	0.013936	0.020082	0.082859
387	0.090056	0.095581	0.088279		0.033898	0.013842	0.02006	0.083817
386.5	0.090175	0.095752	0.088035		0.03417	0.013874	0.020486	0.08404
386	0.090562	0.096372	0.088877		0.034283	0.014066	0.020397	0.083731
385.5	0.092176	0.097713	0.089999		0.034149	0.014218	0.020674	0.084659
385	0.091975	0.097432	0.090418		0.034128	0.01418	0.02133	0.084746
384.5	0.092431	0.098492	0.090652		0.034168	0.01426	0.021092	0.085624
384	0.092618	0.098692	0.091397		0.034414	0.013736	0.020989	0.085416
383.5	0.093095	0.099647	0.092837		0.034345	0.013779	0.021567	0.086593
383	0.093933	0.099349	0.092807		0.034438	0.014433	0.02143	0.086984
382.5	0.094845	0.10105	0.094241		0.033949	0.014302	0.020856	0.086172
382	0.094521	0.100973	0.094861		0.034735	0.014832	0.02209	0.086471
381.5	0.095747	0.102774	0.095968		0.035537	0.014905	0.022112	0.087506
381	0.095214	0.101746	0.096289		0.035572	0.015473	0.022869	0.086314
380.5	0.09664	0.103773	0.098522		0.03527	0.014928	0.022648	0.088116
380	0.096423	0.103623	0.098221		0.034774	0.014493	0.022479	0.088298
379.5	0.097075	0.104673	0.09815		0.034449	0.015071	0.022761	0.08772
379	0.098234	0.105421	0.100393		0.034943	0.014614	0.023041	0.08912
378.5	0.0981	0.104752	0.099947		0.03406	0.014458	0.023013	0.089031
378	0.098782	0.106043	0.100643		0.034381	0.015162	0.023305	0.090042
377.5	0.099581	0.107448	0.102945		0.034707	0.01557	0.023355	0.091243
377	0.099684	0.107706	0.102404		0.035186	0.015516	0.023656	0.090057
376.5	0.100649	0.107976	0.103396		0.035074	0.016617	0.023675	0.090837
376	0.100922	0.108804	0.10424		0.035263	0.016009	0.023449	0.090442
375.5	0.101251	0.10959	0.104717		0.035334	0.01556	0.024096	0.091362
375	0.101635	0.109536	0.105575		0.035336	0.015729	0.024409	0.091404
374.5	0.103125	0.111964	0.107493		0.034648	0.016231	0.023696	0.09296
374	0.102994	0.110955	0.10761		0.034958	0.016529	0.025241	0.091894
373.5	0.103005	0.112147	0.108042		0.03567	0.015798	0.02478	0.091703
373	0.104621	0.112268	0.109447		0.037083	0.016721	0.026746	0.093032
372.5	0.104441	0.114438	0.110816		0.036251	0.015922	0.025175	0.093574
372	0.105054	0.113124	0.110739		0.037875	0.017553	0.026198	0.09259
371.5	0.106084	0.115139	0.112529		0.036204	0.017073	0.026005	0.093679
371	0.105832	0.11398	0.111998		0.036061	0.016094	0.026699	0.092333
370.5	0.107377	0.116313	0.113456		0.036769	0.016112	0.026103	0.093523
370	0.108194	0.117182	0.114423		0.037491	0.0175	0.027605	0.095888
369.5	0.108723	0.117313	0.115564		0.036292	0.017584	0.027307	0.095728
369	0.10821	0.117917	0.116881		0.036954	0.01679	0.027812	0.095486
368.5	0.110065	0.118865	0.118243		0.036782	0.017093	0.027445	0.096441
368	0.108171	0.117878	0.11774		0.037145	0.017154	0.027615	0.095536
367.5	0.110982	0.120197	0.119255		0.037248	0.017833	0.027994	0.097006
367	0.110609	0.120631	0.11959		0.036992	0.01745	0.028845	0.097413
366.5	0.112232	0.122061	0.121645		0.037931	0.018	0.028698	0.097556
366	0.112665	0.122053	0.121941		0.037708	0.017437	0.027866	0.098753
365.5	0.113094	0.124097	0.122872		0.037467	0.0182	0.029425	0.099021
365	0.113509	0.124261	0.123773		0.037543	0.017896	0.029308	0.099178
364.5	0.1142	0.124469	0.124537		0.037315	0.018371	0.030393	0.098773
364	0.114774	0.12534	0.12575		0.037602	0.017716	0.030147	0.098938
363.5	0.115556	0.126012	0.126527		0.036838	0.019258	0.030639	0.100164
363	0.115731	0.12601	0.127179		0.037043	0.018226	0.030351	0.099953
362.5	0.116612	0.128104	0.129864		0.037296	0.019461	0.031054	0.100915
362	0.118062	0.12911	0.130375		0.03749	0.019142	0.031596	0.101656
361.5	0.117417	0.128711	0.130508		0.038011	0.01958	0.031484	0.101078
361	0.118387	0.130828	0.131947		0.038373	0.019605	0.032389	0.101665
360.5	0.119185	0.131313	0.133318		0.038491	0.019859	0.032641	0.102008
360	0.120014	0.131588	0.133803		0.038084	0.019371	0.032288	0.102637
359.5	0.12045	0.132564	0.135825		0.038968	0.020196	0.033623	0.103743
359	0.120181	0.132595	0.135482		0.038773	0.019428	0.033647	0.10274
358.5	0.121551	0.134064	0.136832		0.038289	0.020682	0.033873	0.103443
358	0.12304	0.135713	0.139308		0.039277	0.020309	0.03381	0.104273
357.5	0.122901	0.135572	0.139532		0.038806	0.020208	0.034486	0.10416
357	0.124668	0.136591	0.141907		0.038721	0.020616	0.034492	0.105443
356.5	0.126259	0.138357	0.143797		0.040108	0.020789	0.035306	0.105441
356	0.125495	0.138819	0.143518		0.03893	0.021016	0.035445	0.106102
355.5	0.125638	0.140036	0.144279		0.039025	0.020501	0.036637	0.105965
355	0.127465	0.140264	0.146825		0.040091	0.021794	0.036677	0.106443
354.5	0.127174	0.141958	0.147805		0.040016	0.021235	0.036672	0.106006
354	0.128389	0.142585	0.148493		0.040267	0.021811	0.037122	0.106588
353.5	0.129715	0.143793	0.150225		0.039582	0.021268	0.036686	0.107721
353	0.129467	0.14497	0.152201		0.040841	0.02244	0.038316	0.108119
352.5	0.131161	0.145996	0.153357		0.039714	0.02218	0.038316	0.10855
352	0.132572	0.148023	0.155775		0.041577	0.022537	0.03911	0.109924
351.5	0.134896	0.148487	0.15929		0.041186	0.021707	0.03913	0.109651
351	0.134609	0.150287	0.160266		0.041188	0.0225	0.039174	0.109966
350.5	0.135142	0.152554	0.161082		0.041626	0.022595	0.041073	0.110753
350	0.137343	0.153412	0.162925		0.04172	0.022705	0.040191	0.111033
349.5	0.136374	0.154263	0.165117		0.042215	0.023319	0.040963	0.110352
349	0.13859	0.156069	0.166774		0.042403	0.023886	0.042242	0.111915
348.5	0.139301	0.158026	0.1693		0.042934	0.023821	0.043296	0.111201
348	0.141021	0.158427	0.171657		0.04227	0.024002	0.042988	0.112055
347.5	0.142826	0.160018	0.172782		0.04259	0.024436	0.042599	0.112546
347	0.143469	0.160809	0.175128		0.042561	0.024677	0.043471	0.11312
346.5	0.145144	0.163724	0.17899		0.043179	0.024239	0.0436	0.113653
346	0.146558	0.164922	0.180787		0.043734	0.025805	0.044941	0.114388
345.5	0.147644	0.167991	0.183251		0.04317	0.025796	0.045314	0.115406
345	0.149033	0.168889	0.185747		0.043402	0.026297	0.045618	0.116013
344.5	0.151102	0.171057	0.189855		0.044245	0.026411	0.047129	0.116142
344	0.15145	0.172192	0.190874		0.044188	0.026536	0.046326	0.115826
343.5	0.152756	0.175322	0.195598		0.04398	0.026808	0.04804	0.11709
343	0.154634	0.177477	0.197606		0.04547	0.027423	0.048604	0.11667
342.5	0.155933	0.179506	0.202036		0.044597	0.027197	0.049255	0.117742
342	0.158664	0.181375	0.204679		0.046547	0.028059	0.049875	0.118554
341.5	0.15914	0.182955	0.206546		0.045323	0.027698	0.050584	0.118178
341	0.160293	0.184997	0.210956		0.046012	0.027664	0.050668	0.117839
340.5	0.163761	0.189408	0.215667		0.045519	0.029151	0.053347	0.119885
340	0.165666	0.19249	0.219991		0.046394	0.02921	0.051985	0.121197
339.5	0.167814	0.195236	0.223469		0.047052	0.029572	0.05395	0.121552
339	0.169148	0.195661	0.226981		0.048273	0.03035	0.055454	0.120635
338.5	0.170653	0.197965	0.231262		0.046473	0.029292	0.054289	0.122164
338	0.173402	0.201669	0.235273		0.048252	0.031348	0.057338	0.121766
337.5	0.175545	0.20536	0.242162		0.048657	0.032295	0.057115	0.122602
337	0.177498	0.209199	0.246403		0.04878	0.032311	0.059514	0.124291
336.5	0.179529	0.212491	0.252185		0.048839	0.031722	0.059297	0.124173
336	0.184051	0.214966	0.256171		0.048899	0.032813	0.06046	0.124356
335.5	0.184571	0.218007	0.261616		0.049963	0.033249	0.062269	0.124017
335	0.187296	0.221765	0.265775		0.050549	0.034277	0.063055	0.125978
334.5	0.192011	0.226684	0.272443		0.051502	0.03528	0.065075	0.127188
334	0.193223	0.230235	0.279403		0.052675	0.036364	0.064853	0.127092
333.5	0.195738	0.232977	0.285859		0.05121	0.035618	0.066147	0.127061
333	0.199298	0.237865	0.291235		0.051299	0.036446	0.066986	0.129401
332.5	0.20127	0.240554	0.298422		0.051869	0.036727	0.069002	0.129424
332	0.204705	0.24624	0.305592		0.052176	0.03699	0.069654	0.130437
331.5	0.208313	0.25006	0.311937		0.052966	0.038314	0.072072	0.130582
331	0.211206	0.253522	0.319165		0.055191	0.038547	0.074257	0.130531
330.5	0.213417	0.25831	0.326825		0.05356	0.039679	0.074471	0.130929
330	0.217833	0.262495	0.332066		0.055925	0.041287	0.076245	0.132374
329.5	0.220209	0.266034	0.338413		0.055113	0.041234	0.078173	0.131772
329	0.225549	0.272636	0.348698		0.057122	0.043243	0.080965	0.134015
328.5	0.22845	0.277636	0.356667		0.057104	0.043161	0.082612	0.133721
328	0.231634	0.281953	0.364608		0.057624	0.044006	0.083943	0.134219
327.5	0.234875	0.286676	0.372495		0.058853	0.045103	0.086007	0.134056
327	0.238881	0.292423	0.380778		0.058646	0.04596	0.088128	0.136194
326.5	0.242918	0.298028	0.388924		0.060349	0.04774	0.090999	0.136406
326	0.245531	0.301552	0.395902		0.060502	0.048309	0.093166	0.136295
325.5	0.249764	0.308332	0.403572		0.060687	0.049017	0.095304	0.136554
325	0.253879	0.3127	0.414995		0.062557	0.050213	0.09829	0.137895
324.5	0.257289	0.316704	0.420556		0.062825	0.050954	0.100574	0.137374
324	0.261067	0.322058	0.429916		0.063231	0.052473	0.102563	0.138539
323.5	0.263711	0.326548	0.436997		0.064196	0.053114	0.105382	0.138776
323	0.268661	0.332778	0.44652		0.064792	0.053455	0.108584	0.140033
322.5	0.272443	0.33783	0.456371		0.066257	0.055952	0.112714	0.141007
322	0.276063	0.343696	0.464974		0.067405	0.057615	0.115297	0.141536
321.5	0.279926	0.348044	0.473273		0.06851	0.058865	0.118906	0.141826
321	0.283675	0.354747	0.482278		0.069735	0.061484	0.123643	0.143602
320.5	0.2881	0.3592	0.492378		0.070413	0.061618	0.12588	0.143316
320	0.292239	0.36483	0.501988		0.071688	0.064842	0.130331	0.144309
319.5	0.296442	0.371045	0.512148		0.072355	0.065347	0.133933	0.145231
319	0.299124	0.374342	0.51808		0.072998	0.06651	0.137447	0.145559
318.5	0.302763	0.3799	0.528434		0.074297	0.068623	0.141347	0.147155
318	0.306898	0.3871	0.53707		0.076174	0.071459	0.147136	0.147285
317.5	0.310465	0.391404	0.54699		0.076873	0.072948	0.151221	0.147348
317	0.315254	0.397952	0.5593		0.078007	0.07455	0.156284	0.148636
316.5	0.319993	0.402946	0.567724		0.07993	0.076486	0.160935	0.149046
316	0.323744	0.408783	0.578614		0.081438	0.07864	0.166485	0.150089
315.5	0.327409	0.414861	0.588991		0.08225	0.081845	0.172281	0.150014
315	0.331983	0.420756	0.601461		0.083831	0.084603	0.178827	0.151059
314.5	0.335656	0.425792	0.609832		0.084221	0.085234	0.183635	0.150531
314	0.341096	0.433482	0.622409		0.086358	0.087661	0.18983	0.153098
313.5	0.344912	0.437946	0.633442		0.088248	0.091823	0.196532	0.152883
313	0.349208	0.444245	0.643777		0.08901	0.092915	0.202088	0.153659
312.5	0.353297	0.450744	0.655492		0.091263	0.096402	0.210333	0.155125
312	0.358197	0.457699	0.668623		0.09341	0.099137	0.217352	0.155268
311.5	0.363268	0.463964	0.680183		0.095427	0.102768	0.226019	0.156966
311	0.368877	0.471333	0.694822		0.096562	0.105164	0.233297	0.157443
310.5	0.37293	0.477972	0.706487		0.098894	0.108288	0.241162	0.157839
310	0.378306	0.484276	0.720256		0.101468	0.113013	0.249906	0.159477
309.5	0.383131	0.491745	0.733009		0.102966	0.116049	0.258404	0.159847
309	0.388235	0.499913	0.748297		0.105699	0.120864	0.268919	0.160896
308.5	0.393883	0.507754	0.76284		0.107285	0.124398	0.277864	0.162368
308	0.399478	0.515824	0.776004		0.11083	0.128948	0.287475	0.162844
307.5	0.405134	0.522361	0.789126		0.113281	0.13389	0.296622	0.163452
307	0.409864	0.529912	0.802306		0.115697	0.138092	0.306833	0.164365
306.5	0.415736	0.538665	0.819575		0.118855	0.144071	0.318474	0.165522
306	0.422341	0.546702	0.835412		0.12135	0.148878	0.330021	0.166926
305.5	0.427991	0.554218	0.852837		0.124045	0.154291	0.341736	0.167141
305	0.434903	0.563608	0.86904		0.127834	0.159324	0.353671	0.167864
304.5	0.441849	0.573475	0.884758		0.130942	0.164943	0.364116	0.170218
304	0.447816	0.583212	0.902051		0.135009	0.171013	0.377969	0.170636
303.5	0.453745	0.591175	0.920176		0.13889	0.178555	0.3915	0.171481
303	0.461341	0.601285	0.93823		0.142072	0.185383	0.404959	0.172419
302.5	0.469484	0.611781	0.957671		0.14611	0.192187	0.419683	0.173254
302	0.473589	0.61883	0.972303		0.149595	0.198676	0.430618	0.173893
301.5	0.480118	0.627257	0.987783		0.152697	0.203316	0.442684	0.175059
301	0.486954	0.638416	1.00639		0.157968	0.212931	0.456685	0.177656
300.5	0.494174	0.648336	1.02557		0.163637	0.22153	0.473326	0.177408
300	0.502773	0.658489	1.0461		0.168258	0.230164	0.489564	0.177204
299.5	0.513254	0.672238	1.0699		0.175128	0.240208	0.508043	0.179127
299	0.520676	0.682925	1.08916		0.179656	0.247002	0.522946	0.181345
298.5	0.527309	0.691113	1.10757		0.18541	0.258081	0.538904	0.181097
298	0.535671	0.703834	1.12808		0.190285	0.266675	0.554298	0.181235
297.5	0.543197	0.714783	1.14942		0.196288	0.276133	0.573033	0.182465
297	0.550848	0.724365	1.1693		0.20123	0.286169	0.588639	0.181587
296.5	0.559731	0.735619	1.18919		0.207005	0.294098	0.604386	0.183738
296	0.567433	0.745148	1.20754		0.212893	0.304261	0.62062	0.185117
295.5	0.574262	0.755545	1.22546		0.218294	0.313874	0.636876	0.185798
295	0.581311	0.766954	1.24531		0.225482	0.324749	0.655799	0.18709
294.5	0.589953	0.779331	1.26646		0.230087	0.333423	0.672686	0.187892
294	0.599312	0.79123	1.28859		0.237489	0.345948	0.691568	0.189871
293.5	0.607663	0.80189	1.30883		0.243508	0.356462	0.709229	0.18998
293	0.615785	0.812927	1.32781		0.249935	0.366848	0.72598	0.192047
292.5	0.623395	0.823758	1.35069		0.256321	0.377917	0.745997	0.191691
292	0.631397	0.837236	1.37278		0.263516	0.389786	0.766337	0.192301
291.5	0.640594	0.847052	1.39583		0.270176	0.400799	0.784564	0.194264
291	0.649488	0.860223	1.41463		0.276402	0.41275	0.804863	0.196177
290.5	0.655368	0.866888	1.43417		0.282285	0.422113	0.822317	0.195573
290	0.662819	0.879292	1.4519		0.288357	0.431193	0.838475	0.197835
289.5	0.671356	0.88974	1.46766		0.295425	0.442895	0.857592	0.196695
289	0.678553	0.900723	1.49437		0.302809	0.45457	0.879109	0.19726
288.5	0.685617	0.910921	1.51811		0.308824	0.464684	0.899509	0.198616
288	0.696352	0.924694	1.54486		0.315976	0.477262	0.921218	0.202029
287.5	0.702881	0.93504	1.56122		0.322209	0.489794	0.94341	0.202149
287	0.711841	0.947358	1.58339		0.328162	0.500848	0.961297	0.203261
286.5	0.719098	0.957436	1.60358		0.335065	0.512382	0.984546	0.204183
286	0.728536	0.969998	1.62448		0.341383	0.523548	1.0064	0.205147
285.5	0.736301	0.982228	1.64973		0.34801	0.535081	1.02975	0.206165
285	0.746603	0.994279	1.67555		0.355412	0.548059	1.05436	0.207261
284.5	0.753495	1.00526	1.69874		0.36087	0.558201	1.07211	0.209131
284	0.760937	1.01397	1.70876		0.366363	0.56775	1.09323	0.209299
283.5	0.769131	1.025	1.73951		0.373702	0.580898	1.11922	0.209877
283	0.779074	1.04191	1.75998		0.379453	0.593315	1.14372	0.21169
282.5	0.789325	1.05508	1.79151		0.387027	0.605078	1.16961	0.213369
282	0.795733	1.06534	1.80906		0.392186	0.616252	1.19294	0.213629
281.5	0.805873	1.07721	1.83995		0.399919	0.628716	1.21693	0.214107
281	0.813845	1.09036	1.85414		0.405136	0.6381	1.2404	0.214736
280.5	0.824015	1.10302	1.88435		0.410797	0.650632	1.26539	0.21707
280	0.833596	1.12066	1.91827		0.417713	0.662549	1.2933	0.217103
279.5	0.843808	1.13211	1.93662		0.424074	0.67393	1.32003	0.218523
279	0.855409	1.14911	1.96814		0.430063	0.684426	1.34298	0.220615
278.5	0.864106	1.16014	1.98535		0.434582	0.694073	1.37044	0.221318
278	0.873452	1.17395	2.01178		0.439571	0.704691	1.39346	0.22123
277.5	0.883906	1.18855	2.03821		0.446083	0.717591	1.41925	0.221974
277	0.895065	1.20528	2.07624		0.45123	0.727306	1.44507	0.225685
276.5	0.906604	1.22208	2.10235		0.456174	0.738272	1.47366	0.225728
276	0.915983	1.23621	2.12457		0.461167	0.748703	1.49851	0.225711
275.5	0.925821	1.24854	2.1586		0.465833	0.757673	1.52382	0.226965
275	0.934846	1.26093	2.1666		0.470694	0.765982	1.54651	0.227928
274.5	0.947807	1.27816	2.19244		0.476366	0.777378	1.57878	0.228367
274	0.956604	1.2921	2.24273		0.48007	0.785382	1.60613	0.231234
273.5	0.968086	1.30796	2.2629		0.483151	0.794479	1.63027	0.231595
273	0.975467	1.31963	2.27267		0.488279	0.803547	1.65237	0.23209
272.5	0.985552	1.33215	2.29321		0.492058	0.811895	1.67553	0.233615
272	0.993265	1.34635	2.32898		0.495599	0.818577	1.70236	0.234044
271.5	1.00434	1.3586	2.35516		0.49901	0.827169	1.72312	0.237329
271	1.01075	1.36803	2.35568		0.501536	0.832931	1.74686	0.23676
270.5	1.02218	1.38243	2.41362		0.507338	0.841966	1.77463	0.238294
270	1.03268	1.39627	2.38062		0.509273	0.847681	1.7861	0.239914
269.5	1.0392	1.40678	2.43346		0.512424	0.854455	1.81125	0.24045
269	1.04912	1.41899	2.45849		0.515197	0.860781	1.83443	0.241838
268.5	1.0554	1.43197	2.48955		0.517574	0.866005	1.85532	0.244642
268	1.06321	1.43845	2.50066		0.520076	0.872131	1.87545	0.244707
267.5	1.0719	1.45295	2.49966		0.520884	0.876976	1.88515	0.245275
267	1.07965	1.46341	2.50594		0.522755	0.881132	1.90129	0.24903
266.5	1.08236	1.46448	2.53915		0.523477	0.883868	1.91249	0.247958
266	1.08827	1.47411	2.54991		0.526694	0.888731	1.93092	0.249778
265.5	1.09252	1.48076	2.5572		0.527793	0.891488	1.94895	0.250955
265	1.09854	1.48438	2.53609		0.529323	0.89539	1.95354	0.252859
264.5	1.10152	1.49107	2.57939		0.531253	0.897941	1.97696	0.254436
264	1.10558	1.49664	2.59136		0.532529	0.900657	1.9916	0.254955
263.5	1.10957	1.50017	2.58174		0.532525	0.90157	1.99392	0.255954
263	1.112	1.50072	2.58215		0.533227	0.903741	2.00129	0.257859
262.5	1.11583	1.50808	2.62489		0.534065	0.904483	2.00841	0.2604
262	1.11697	1.51084	2.58929		0.534562	0.906454	2.02521	0.262138
261.5	1.11882	1.50971	2.59513		0.536276	0.907934	2.02254	0.264464
261	1.11792	1.50812	2.60785		0.534364	0.907174	2.03455	0.262729
260.5	1.11752	1.50794	2.59009		0.535153	0.907653	2.03261	0.264653
260	1.11723	1.50699	2.58541		0.535125	0.905522	2.03258	0.265877
259.5	1.11595	1.50307	2.58388		0.534118	0.904296	2.03327	0.268154
259	1.11359	1.49887	2.56704		0.533843	0.903184	2.02864	0.270569
258.5	1.11053	1.49228	2.54126		0.531946	0.900854	2.0267	0.271172
258	1.1076	1.48681	2.55034		0.531562	0.898258	2.02863	0.273278
257.5	1.10286	1.47893	2.54349		0.529345	0.89432	2.02055	0.274736
257	1.09869	1.47284	2.52875		0.529002	0.892135	2.00825	0.276952
256.5	1.09419	1.46498	2.50128		0.526649	0.888375	2.00949	0.277867
256	1.08889	1.45623	2.47684		0.524673	0.884049	1.99071	0.280551
255.5	1.08391	1.44844	2.45499		0.523547	0.879974	1.98521	0.281721
255	1.07894	1.44196	2.42908		0.52191	0.877093	1.96919	0.283388
254.5	1.07289	1.43069	2.43773		0.520496	0.874046	1.96448	0.284868
254	1.06444	1.42034	2.42559		0.51863	0.869033	1.95622	0.285425
253.5	1.05903	1.4109	2.3921		0.516134	0.864063	1.94183	0.288995
253	1.05145	1.3976	2.36106		0.513764	0.8578	1.93539	0.290929
252.5	1.04424	1.38787	2.35195		0.511951	0.854094	1.92213	0.291727
252	1.03784	1.37796	2.32376		0.509681	0.848257	1.90615	0.292981
251.5	1.03077	1.36606	2.29802		0.50639	0.84315	1.88873	0.296206
251	1.02047	1.35089	2.27152		0.504224	0.836475	1.86939	0.298743
250.5	1.01307	1.3367	2.25519		0.501242	0.829792	1.85509	0.300568
250	1.00467	1.32603	2.22169		0.500061	0.825311	1.83766	0.302069
249.5	0.995916	1.31362	2.20022		0.497231	0.819523	1.82316	0.304072
249	0.988997	1.30283	2.17846		0.494635	0.81379	1.80894	0.305734
248.5	0.981768	1.29035	2.15913		0.493082	0.808493	1.79253	0.307982
248	0.972366	1.27629	2.12829		0.491177	0.802474	1.77278	0.310454
247.5	0.963973	1.2633	2.10552		0.489199	0.797775	1.75665	0.312492
247	0.957931	1.25396	2.08595		0.48657	0.791679	1.74156	0.314487
246.5	0.95141	1.24255	2.05939		0.484549	0.786641	1.72417	0.317848
246	0.94363	1.23109	2.0388		0.484227	0.782794	1.70688	0.320733
245.5	0.934458	1.21804	2.01065		0.482878	0.777564	1.6883	0.322572
245	0.927858	1.20533	1.98795		0.480051	0.771264	1.66583	0.325993
244.5	0.919915	1.19276	1.96162		0.478916	0.767459	1.64878	0.328872
244	0.913636	1.18351	1.93986		0.47763	0.762953	1.63231	0.332266
243.5	0.908435	1.17494	1.92015		0.477128	0.759879	1.61877	0.335286
243	0.903672	1.16602	1.90316		0.4781	0.758887	1.60892	0.3379
242.5	0.89933	1.15916	1.89009		0.477288	0.755129	1.59338	0.341395
242	0.895552	1.15138	1.87079		0.477851	0.753829	1.57969	0.345284
241.5	0.891211	1.14352	1.85259		0.47806	0.751649	1.56506	0.35036
241	0.886924	1.13675	1.8389		0.47995	0.75175	1.55519	0.353745
240.5	0.887142	1.13312	1.82627		0.480978	0.750778	1.54265	0.358389
240	0.885007	1.12916	1.81401		0.483284	0.752298	1.5349	0.36439
239.5	0.884138	1.12542	1.80463		0.48625	0.753511	1.52531	0.370131
239	0.883834	1.12294	1.79145		0.489069	0.755664	1.51874	0.376079
238.5	0.883686	1.12059	1.78722		0.492577	0.758953	1.51518	0.379478
238	0.886831	1.1218	1.77992		0.496552	0.762227	1.50909	0.385602
237.5	0.889037	1.12284	1.77729		0.501263	0.766965	1.51081	0.392735
237	0.892966	1.12495	1.77845		0.504904	0.771869	1.50702	0.400345
236.5	0.896528	1.12888	1.78235		0.510939	0.778322	1.50821	0.408043
236	0.902983	1.13474	1.78159		0.516107	0.785408	1.50904	0.416898
235.5	0.910793	1.14002	1.78974		0.524416	0.79498	1.51385	0.425419
235	0.917694	1.14663	1.79359		0.531434	0.804467	1.51846	0.433744
234.5	0.925759	1.15496	1.80313		0.53867	0.814333	1.5258	0.443332
234	0.935578	1.16481	1.81223		0.545859	0.822645	1.53326	0.452339
233.5	0.948401	1.17739	1.82499		0.555744	0.838001	1.5458	0.464726
233	0.962458	1.19301	1.84541		0.566673	0.852408	1.55887	0.477595
232.5	0.979648	1.21095	1.86376		0.577388	0.867717	1.57614	0.491999
232	0.992875	1.22585	1.88369		0.586831	0.882574	1.59084	0.502714
231.5	1.00757	1.2415	1.90106		0.595592	0.895151	1.60589	0.514419
231	1.02354	1.25842	1.92526		0.60688	0.911201	1.62566	0.527976
230.5	1.04672	1.28415	1.95755		0.620866	0.933428	1.65234	0.545747
230	1.07096	1.31208	1.99407		0.63472	0.953104	1.67907	0.564066
229.5	1.09005	1.33397	2.02264		0.644743	0.968253	1.70015	0.578345
229	1.11074	1.35688	2.05455		0.656531	0.987373	1.72381	0.593346
228.5	1.13418	1.38265	2.08717		0.668993	1.00624	1.75173	0.610213
228	1.16075	1.4128	2.1232		0.684966	1.03155	1.78675	0.628523
227.5	1.19478	1.45238	2.17681		0.700542	1.0576	1.82331	0.651988
227	1.22674	1.48926	2.22704		0.718952	1.0859	1.86398	0.674121
226.5	1.2585	1.52143	2.27755		0.732562	1.10929	1.89863	0.695073
226	1.28792	1.5591	2.32822		0.748122	1.13356	1.93287	0.714294
225.5	1.31861	1.59155	2.35474		0.762324	1.15677	1.98009	0.735028
225	1.35667	1.63597	2.42181		0.783257	1.1903	2.02465	0.759963
224.5	1.39618	1.67911	2.46201		0.80169	1.22151	2.05915	0.785803
224	1.43958	1.72981	2.53195		0.82158	1.25317	2.12872	0.81338
223.5	1.48052	1.778	2.6008		0.840779	1.28551	2.18106	0.840977
223	1.52165	1.82743	2.67437		0.859225	1.31896	2.22815	0.866497
222.5	1.56331	1.88235	2.74069		0.878384	1.34954	2.27158	0.89323
222	1.61096	1.92614	2.79127		0.899789	1.38684	2.35514	0.921253
221.5	1.65317	1.97804	2.81493		0.919328	1.42326	2.39039	0.949264
221	1.7068	2.02517	2.91593		0.943427	1.46004	2.48963	0.981367
220.5	1.7494	2.09394	2.92086		0.963293	1.50025	2.5351	1.01294
220	1.80079	2.13273	3.02346		0.983027	1.53263	2.58395	1.03978
219.5	1.84407	2.19736	3.03151		1.00616	1.5685	2.66204	1.06641
219	1.90882	2.24683	2.99233		1.03064	1.61238	2.73307	1.10211
218.5	1.95906	2.33167	3.08764		1.05643	1.66148	2.80725	1.13697
218	2.00654	0	3.35961		1.08518	1.7101	2.88163	1.17824
217.5	2.07657	0	3.24913		1.10786	1.75736	2.89568	1.20933
217	2.13312	0	3.30006		1.13513	1.79128	2.8558	1.24319
216.5	2.1754	0	3.60822		1.15926	1.84103	2.96809	1.27944
216	2.24848	0	3.48703		1.18891	1.8933	3.01957	1.31656
215.5	2.30083	0	3.61675		1.21793	1.94046	3.19183	1.35476
215	2.32064	0	3.47422		1.24632	1.98912	3.25206	1.40209
214.5	2.42963	0	3.31787		1.26929	2.04487	3.06303	1.43425
214	2.51498	0	3.43328		1.29238	2.07646	3.30588	1.46918
213.5	2.50396	0	3.73198		1.32089	2.14779	3.20836	1.50521
213	2.59383	0	3.61437		1.35152	2.1676	3.06913	1.54612
212.5	2.58862	0	3.29767		1.38027	2.24024	3.53435	1.59776
212	2.70264	0	3.51196		1.41236	2.27901	3.36619	1.64598
211.5	2.77256	0	3.59302		1.43718	2.30176	4.05399	1.68594
211	2.77727	0	4.12555		1.4695	2.36807	3.52142	1.7244
210.5	2.80241	0	3.53679		1.50408	2.41845	3.76326	1.77976
210	2.85304	0	3.50085		1.53693	2.47219	3.43236	1.83017
209.5	2.91938	0	4.07494		1.57319	2.54905	3.19724	1.90171
209	2.96872	0	4.07494		1.60343	2.53779	3.37186	1.92365
208.5	3.35914	0	3.44699		1.646	2.69388	3.41073	1.98317
208	3.25409	0	3.44998		1.67686	2.67169	3.24566	2.02416
207.5	3.18236	0	3.4276		1.71602	2.76299	3.31537	2.1107
207	3.17055	0	3.45574		1.76783	2.74315	3.34042	2.19261
206.5	3.46416	0	3.45574		1.8157	2.8828	3.52676	2.24984
206	3.23854	0	4.40387		1.89163	2.83162	3.98796	2.3105
205.5	3.44318	0	3.37105		1.94869	3.20865	3.82473	2.42925
205	3.39257	0	3.46373		2.02774	2.976	3.5236	2.57253
204.5	3.26788	0	3.39253		2.09225	3.00206	3.64317	2.59215
204	3.69516	0	3.39253		2.23814	3.0617	3.64317	2.70524
203.5	3.24332	0	3.42948		2.3283	3.00735	3.60562	2.63382
203	3.17753	0	3.73618		2.4396	3.03197	3.43813	2.70995
202.5	3.62554	0	3.33303		2.47657	3.31027	3.56276	2.69763
202	3.18204	0	3.03702		2.59704	3.21209	3.56276	2.8504
201.5	3.18204	0	3.03702		2.63475	3.0434	3.67144	2.84649
201	2.95736	0	3.13306		2.6972	3.22936	3.67144	2.77065
200.5	3.65931	0	3.13306		2.90787	3.17929	3.30264	2.86394
200	3.14413	0	3.811		2.73433	3.14707	3.30264	2.974

## Sheet: Mannitol-Irradiação 
Wavelength (nm)	CS-HNP Mannitol 5 % - 8KGy	CS-HNP Mannitol 5 % - 13KGy	CS-HNP Mannitol 5 % - 25KGy	Mannitol 5% - GI - 8kGy	Mannitol 5% - GI - 13kGy	Mannitol -GI- 25 kGy	CS-HNP- Mannitol 5 % - CTRL
700	0.015459	0.01771	0.014898	0.001267	0.001588	0.001118	0.016502
699.5	0.015399	0.018235	0.015061	0.001111	0.001414	0.000966	0.016526
699	0.016805	0.019205	0.015687	0.001886	0.001833	0.000978	0.017748
698.5	0.015435	0.018791	0.01499	0.001479	0.002081	0.000955	0.01676
698	0.014216	0.018084	0.014445	0.001401	0.002159	0.001737	0.01622
697.5	0.016544	0.019275	0.015749	0.001097	0.001577	0.000982	0.016887
697	0.016702	0.019606	0.016784	0.000439	0.001468	0.000823	0.017921
696.5	0.016273	0.01902	0.016038	0.001911	0.001225	0.000367	0.01817
696	0.015022	0.018427	0.014999	0.000891	0.000669	0.000416	0.016822
695.5	0.015498	0.018654	0.015382	0.001394	0.000636	0.000191	0.017039
695	0.016161	0.017872	0.014469	0.001426	0.001427	0.001863	0.01692
694.5	0.016521	0.019847	0.015746	0.001304	0.001809	0.000997	0.018492
694	0.016091	0.018542	0.015381	0.001538	0.001573	0.000405	0.017865
693.5	0.015636	0.018819	0.014993	0.001725	0.002343	0.001322	0.016881
693	0.015719	0.018718	0.015614	0.001853	0.001097	0.000966	0.017075
692.5	0.016188	0.019141	0.016893	0.001546	0.001232	0.000319	0.017644
692	0.017175	0.019388	0.01714	0.001008	0.001026	0.001006	0.018488
691.5	0.016731	0.017929	0.015354	0.002873	0.001672	0.000945	0.018062
691	0.016615	0.019737	0.016777	0.000339	0.000748	-0.000885	0.01855
690.5	0.016227	0.019333	0.015664	0.002448	0.001436	0.000518	0.017921
690	0.015887	0.019316	0.015715	0.001079	0.000996	0.000511	0.017164
689.5	0.016436	0.01936	0.015822	0.000278	0.000805	-9.5e-05	0.01803
689	0.016389	0.018963	0.015678	0.001125	0.000423	9.2e-05	0.017036
688.5	0.015505	0.019016	0.015119	0.00051	0.000705	-0.000168	0.017055
688	0.016012	0.018589	0.014613	0.000636	0.000446	0.000192	0.016225
687.5	0.015558	0.019292	0.015329	0.001603	0.001617	0.000746	0.017127
687	0.016105	0.019551	0.016173	0.00126	0.000632	0.0002	0.018452
686.5	0.017998	0.020625	0.016578	0.001801	0.001752	0.000489	0.018786
686	0.017393	0.020135	0.016714	0.001798	0.002225	0.0006	0.01725
685.5	0.016795	0.020511	0.016673	0.00239	0.002118	0.000664	0.018542
685	0.016654	0.019797	0.016448	0.001399	0.002446	0.001657	0.017242
684.5	0.016709	0.019427	0.015622	0.001353	0.000839	-8.4e-05	0.017117
684	0.017719	0.020505	0.016849	0.000863	0.002017	0.00016	0.018548
683.5	0.016601	0.019471	0.016688	0.001885	0.001378	0.000706	0.017457
683	0.016775	0.019264	0.016073	0.001569	0.001233	0.000821	0.017339
682.5	0.016952	0.020181	0.016443	0.001884	0.001169	0.000763	0.018739
682	0.016698	0.019804	0.016452	0.001681	0.001415	0.000508	0.01793
681.5	0.017129	0.01958	0.01634	0.001207	0.000998	0.000653	0.018275
681	0.017011	0.019653	0.015922	0.000914	0.001156	0.00062	0.017832
680.5	0.016734	0.020094	0.016224	0.001598	0.001143	-0.000209	0.018229
680	0.017486	0.02037	0.016725	0.00177	0.001316	0.000504	0.018162
679.5	0.017009	0.020198	0.016561	0.001158	0.001074	0.000243	0.018245
679	0.017384	0.020141	0.016511	0.00095	0.000866	-0.000183	0.018543
678.5	0.017308	0.021056	0.016109	0.001111	0.001256	0.000375	0.018294
678	0.016922	0.020081	0.015718	0.001906	0.001427	0.00071	0.018648
677.5	0.016859	0.019935	0.016493	0.001355	0.00114	-0.000615	0.018789
677	0.017366	0.020928	0.017052	0.001768	0.002543	0.000844	0.018353
676.5	0.01715	0.019452	0.015835	0.001746	0.001638	0.001028	0.018055
676	0.017139	0.020182	0.016784	0.001205	0.001354	-8.1e-05	0.018377
675.5	0.017774	0.020984	0.017068	0.000881	0.001163	0.000376	0.018573
675	0.017569	0.020864	0.017412	0.002493	0.002312	0.00134	0.019537
674.5	0.017766	0.021158	0.017354	0.001293	0.001762	0.001337	0.018997
674	0.017588	0.020942	0.016319	0.001919	0.001879	0.000519	0.019003
673.5	0.017942	0.021165	0.017014	0.001955	0.001261	0.000593	0.018791
673	0.017283	0.02017	0.016883	0.002022	0.001921	5e-06	0.019526
672.5	0.01837	0.021122	0.017542	0.002273	0.00233	0.001739	0.019454
672	0.018088	0.020587	0.017041	0.000725	0.001274	-0.000387	0.018913
671.5	0.018518	0.021354	0.016961	0.001944	0.000987	0.00047	0.018747
671	0.018255	0.022096	0.017778	0.001401	0.001982	0.000396	0.020026
670.5	0.017248	0.020719	0.016284	0.002642	0.002418	0.001362	0.019029
670	0.018108	0.021223	0.017212	0.001494	0.002388	-1.9e-05	0.019025
669.5	0.017278	0.020567	0.016693	0.002345	0.003936	0.002091	0.018415
669	0.016082	0.0201	0.016221	0.001916	0.002451	0.000349	0.0179
668.5	0.01758	0.020217	0.016097	0.001906	0.00199	0.000375	0.017848
668	0.018586	0.020633	0.018704	0.002676	0.002052	-0.000774	0.019029
667.5	0.020183	0.021199	0.018288	-0.000769	0.001196	0.000475	0.019071
667	0.017443	0.022107	0.017351	0.002242	0.001867	0.000356	0.019222
666.5	0.019365	0.019766	0.016259	0.001934	0.001791	0.000397	0.019788
666	0.017626	0.020195	0.017829	0.000578	4.8e-05	-0.001432	0.018393
665.5	0.018241	0.020218	0.017345	0.002607	-0.000233	-5.2e-05	0.019594
665	0.018204	0.021157	0.017182	0.003883	0.004081	0.00106	0.017782
664.5	0.018258	0.019532	0.017254	0.002391	0.003003	0.001453	0.017631
664	0.017597	0.021122	0.015984	0.001853	0.001993	-0.000389	0.018657
663.5	0.017452	0.021675	0.018037	0.0009	0.002045	-0.000424	0.018552
663	0.01703	0.021075	0.016469	0.001844	0.001202	0.00064	0.019379
662.5	0.018533	0.021833	0.017509	0.001447	0.001862	0.001256	0.018776
662	0.01854	0.021842	0.01866	0.002919	0.003753	0.00165	0.019801
661.5	0.018557	0.0216	0.017498	0.001461	0.002244	0.000259	0.018436
661	0.01852	0.022166	0.018	0.000111	0.003017	0.000711	0.020254
660.5	0.018441	0.020748	0.017363	0.001992	0.002441	-3.9e-05	0.019534
660	0.019447	0.021379	0.019095	0.001819	0.003165	0.000883	0.020606
659.5	0.018221	0.021005	0.017659	0.000496	0.000815	-0.000417	0.019406
659	0.019341	0.021313	0.018352	0.001264	0.003381	0.000976	0.019755
658.5	0.017799	0.020572	0.016196	0.002159	0.002199	0.00102	0.017644
658	0.018452	0.021232	0.018507	0.002	0.002977	0.001115	0.019693
657.5	0.018407	0.020852	0.017629	0.002139	0.003058	0.003863	0.018603
657	0.019122	0.022527	0.018588	0.001651	0.002385	0.001564	0.020138
656.5	0.019443	0.022188	0.017274	0.001433	0.003149	0.001939	0.019409
656	0.018579	0.021714	0.017947	0.002255	0.002025	0.003065	0.020509
655.5	0.019053	0.022121	0.01779	0.001969	0.001223	-7.3e-05	0.020761
655	0.018038	0.021242	0.017179	0.003199	0.002792	0.000794	0.019809
654.5	0.018868	0.023195	0.018255	0.001311	0.003104	0.001046	0.020196
654	0.017904	0.020538	0.017597	0.001412	0.001239	-0.000254	0.019997
653.5	0.019362	0.022861	0.018327	0.002047	0.002715	0.00109	0.020414
653	0.018724	0.021036	0.016583	0.00103	0.002316	0.001393	0.019912
652.5	0.01804	0.022583	0.017849	0.000949	0.002728	0.000102	0.021129
652	0.018178	0.021187	0.018354	0.002481	0.001554	0.00226	0.020697
651.5	0.019193	0.022072	0.017588	0.002055	0.002608	0.001386	0.021435
651	0.019682	0.021599	0.017721	0.001505	0.00103	0.000388	0.020395
650.5	0.019338	0.02309	0.018212	0.002908	0.003801	0.001425	0.020079
650	0.019559	0.022876	0.017778	0.001557	0.001023	-0.000149	0.020882
649.5	0.017727	0.02101	0.01522	0.001489	0.002559	0.002124	0.01905
649	0.019021	0.021628	0.017384	0.002734	0.001898	-0.000426	0.020025
648.5	0.01865	0.02206	0.017494	0.001445	0.001554	-0.000583	0.019044
648	0.018155	0.022345	0.019265	0.001388	0.00224	0.001451	0.020495
647.5	0.020507	0.023659	0.019474	0.001039	0.002135	0.001547	0.023972
647	0.018704	0.02095	0.01795	0.002569	0.001774	-0.000377	0.018209
646.5	0.019867	0.021769	0.018185	0.000501	0.000562	0.000167	0.019252
646	0.0191	0.022415	0.01725	0.003381	0.003552	0.001094	0.020712
645.5	0.018413	0.020804	0.017796	0.003221	0.002508	0.001781	0.019151
645	0.018928	0.021418	0.018879	0.002457	0.002692	0.000565	0.021942
644.5	0.01994	0.023496	0.019091	0.00329	0.003016	0.000216	0.02227
644	0.018838	0.022869	0.017219	0.001784	0.000712	-0.000539	0.021083
643.5	0.01979	0.022168	0.018822	0.003089	0.003185	0.000157	0.020174
643	0.017541	0.022358	0.019732	0.003337	0.002911	0.000752	0.020604
642.5	0.020158	0.023163	0.019176	0.002378	0.00293	0.000494	0.021379
642	0.018718	0.02283	0.018232	0.002101	0.002518	-0.000165	0.020011
641.5	0.020782	0.022482	0.019474	0.00148	0.002261	0.000602	0.021415
641	0.019698	0.023431	0.019626	0.000694	0.001577	0.000757	0.021422
640.5	0.020001	0.022781	0.018166	0.001422	0.002568	-0.000446	0.021089
640	0.02017	0.022432	0.017464	0.002104	0.002749	0.001023	0.021269
639.5	0.019438	0.022124	0.019855	0.002704	0.002897	0.00143	0.020954
639	0.019603	0.022435	0.019316	-0.001002	-7.4e-05	0.000522	0.020664
638.5	0.019994	0.023261	0.017959	0.001397	0.002647	0.000628	0.020116
638	0.020845	0.023871	0.019527	0.002888	0.002519	0.002057	0.021441
637.5	0.020421	0.023847	0.019513	0.001965	0.002573	0.001617	0.022466
637	0.021102	0.023179	0.019377	0.002068	0.00186	0.00134	0.02147
636.5	0.021927	0.0243	0.020011	0.00258	0.002833	0.000608	0.022742
636	0.021192	0.024082	0.020284	0.002602	0.002699	0.000931	0.021522
635.5	0.020042	0.023076	0.01927	0.003014	0.003387	0.002147	0.021454
635	0.020179	0.02272	0.019083	0.002256	0.002135	0.00087	0.021052
634.5	0.020804	0.022779	0.019695	0.001125	0.002327	-0.000396	0.020729
634	0.020379	0.023416	0.02027	0.002274	0.002077	0.001188	0.022036
633.5	0.020605	0.023352	0.018827	0.002706	0.002886	0.001053	0.0219
633	0.0214	0.023886	0.020135	0.002341	0.003506	0.001642	0.021703
632.5	0.02062	0.023658	0.020573	0.001625	0.003009	0.000392	0.021617
632	0.022408	0.023964	0.019865	0.001975	0.003175	0.001713	0.022477
631.5	0.021283	0.024413	0.020526	0.002705	0.001746	0.000803	0.022644
631	0.020121	0.022231	0.018385	0.001872	7.2e-05	2.6e-05	0.021031
630.5	0.021623	0.024115	0.019894	0.002248	0.002538	0.001543	0.022375
630	0.020469	0.024177	0.020539	0.003256	0.002479	0.001009	0.022081
629.5	0.021487	0.02449	0.020926	0.000598	0.001505	0.000411	0.022295
629	0.021637	0.023209	0.020009	0.002162	0.002127	0.00171	0.022845
628.5	0.02142	0.023699	0.02049	0.002539	0.002361	0.000842	0.022535
628	0.021397	0.023765	0.021264	0.002681	0.002818	0.001623	0.022909
627.5	0.020777	0.024165	0.019802	0.001955	0.001813	0.00046	0.021893
627	0.021434	0.024713	0.021207	0.002273	0.00327	0.001621	0.022653
626.5	0.021369	0.023682	0.020539	0.001804	0.001781	0.000916	0.022533
626	0.022398	0.02539	0.021136	0.002281	0.002224	0.001691	0.022984
625.5	0.022002	0.024038	0.020327	0.002128	0.00195	0.000436	0.021795
625	0.021797	0.025267	0.021132	0.002635	0.001677	0.000745	0.022233
624.5	0.021186	0.023667	0.021295	0.003182	0.002559	0.000559	0.022527
624	0.021593	0.024996	0.021403	0.000627	0.000614	0.001036	0.022313
623.5	0.020699	0.024721	0.020136	0.00174	0.001496	0.001024	0.022585
623	0.02172	0.024757	0.020454	0.002861	0.003046	0.001292	0.023146
622.5	0.021633	0.024509	0.021062	0.002787	0.002826	0.001433	0.022836
622	0.022067	0.025133	0.021309	0.001958	0.001806	0.000665	0.024111
621.5	0.02039	0.024465	0.020649	0.003227	0.003258	0.000692	0.022735
621	0.02097	0.023893	0.020189	0.001092	0.000737	-0.000101	0.022213
620.5	0.022532	0.026028	0.02172	0.003109	0.00366	0.001588	0.023963
620	0.022794	0.02442	0.021346	0.002804	0.003177	0.001684	0.022621
619.5	0.022196	0.024505	0.020746	0.001159	-0.000585	-0.000343	0.022335
619	0.022929	0.025425	0.021965	0.002638	0.001859	0.001461	0.023961
618.5	0.021799	0.024465	0.020948	0.001626	0.00222	0.001512	0.023191
618	0.022828	0.02541	0.020772	0.002073	0.001879	0.00015	0.023801
617.5	0.02249	0.02408	0.020807	0.002466	0.000979	0.001169	0.022527
617	0.022375	0.024868	0.021557	0.001538	0.001507	0.000313	0.022636
616.5	0.021489	0.024317	0.019795	0.002927	0.003413	0.001541	0.023074
616	0.021906	0.024721	0.021194	0.003667	0.002766	0.001168	0.02309
615.5	0.021171	0.024583	0.020745	0.003889	0.003318	0.002097	0.023418
615	0.022474	0.025293	0.02304	0.002308	0.001183	0.001126	0.023239
614.5	0.023146	0.025886	0.022212	0.001004	0.000804	0.000745	0.02327
614	0.0231	0.024805	0.021903	0.001933	0.001121	0.000754	0.022695
613.5	0.022088	0.024776	0.021277	0.002564	0.002146	0.001516	0.021764
613	0.023503	0.02681	0.022994	0.001858	0.001787	0.000931	0.024654
612.5	0.022675	0.024752	0.021918	0.002323	0.002231	0.00166	0.023724
612	0.022076	0.025112	0.020644	0.002504	0.002141	0.001343	0.02286
611.5	0.02309	0.024817	0.02187	0.001092	0.000949	0.000594	0.02407
611	0.022057	0.025774	0.021969	0.002135	0.001612	0.001022	0.023142
610.5	0.023165	0.025817	0.021781	0.002757	0.001751	0.000971	0.023543
610	0.022886	0.025763	0.022353	0.001794	0.001204	0.000549	0.024491
609.5	0.021759	0.024773	0.021584	0.001385	0.001278	0.000331	0.024288
609	0.022748	0.025639	0.022617	0.002076	0.001388	0.000807	0.023784
608.5	0.022667	0.025938	0.021634	0.001563	0.001797	0.000187	0.023179
608	0.022486	0.025895	0.022036	0.002482	0.001217	0.000943	0.023507
607.5	0.023454	0.024901	0.021356	0.002227	0.002135	0.001396	0.022565
607	0.022729	0.02559	0.021785	0.001711	0.001637	0.000496	0.024504
606.5	0.023362	0.02546	0.022126	0.002273	0.001901	0.000771	0.02375
606	0.022593	0.025564	0.022214	0.00168	0.001803	0.000281	0.022705
605.5	0.022111	0.025561	0.02215	0.001242	0.001715	5.1e-05	0.022753
605	0.023115	0.02618	0.022215	0.001672	0.002105	0.000954	0.023472
604.5	0.024059	0.026368	0.022705	0.0027	0.002616	0.000944	0.024558
604	0.024644	0.027037	0.023533	0.002345	0.002994	0.000792	0.025224
603.5	0.023129	0.025698	0.022326	0.001304	0.001885	0.000652	0.024385
603	0.023874	0.026619	0.022845	0.002207	0.001902	0.000862	0.024542
602.5	0.023825	0.026963	0.02258	0.002335	0.001975	0.002209	0.024174
602	0.023868	0.027359	0.022502	0.002839	0.001582	0.001382	0.025138
601.5	0.023088	0.026145	0.022056	0.002361	0.000766	0.000922	0.024229
601	0.024438	0.02674	0.023009	0.002217	0.001763	0.000909	0.024556
600.5	0.023686	0.025554	0.022014	0.003592	0.003311	0.002157	0.02494
600	0.024528	0.026577	0.023582	0.001573	0.001396	0.000189	0.025913
599.5	0.02485	0.027965	0.023655	0.002001	0.00063	-0.000309	0.025423
599	0.022921	0.02483	0.022494	0.002376	0.001549	0.00036	0.024011
598.5	0.02395	0.026516	0.022995	0.002901	0.00198	0.001342	0.024983
598	0.023983	0.026629	0.023344	0.001132	0.001826	0.001011	0.024833
597.5	0.02375	0.026556	0.023272	0.002207	0.002464	0.001175	0.024223
597	0.024627	0.027805	0.023946	0.003143	0.002202	0.001238	0.025725
596.5	0.024875	0.026952	0.02334	0.002059	0.001069	0.000264	0.024889
596	0.024918	0.027345	0.023562	0.001798	0.002087	1.4e-05	0.025393
595.5	0.025241	0.027502	0.023637	0.002744	0.00168	0.001463	0.025896
595	0.02491	0.027731	0.024353	0.003751	0.002362	0.001208	0.025705
594.5	0.025544	0.027804	0.024763	0.003116	0.003106	0.002239	0.026596
594	0.02574	0.027733	0.024179	0.001407	0.001311	-0.000129	0.026769
593.5	0.024768	0.027276	0.024036	0.002874	0.002469	0.001635	0.025306
593	0.025093	0.027622	0.023987	0.002567	0.00238	0.001105	0.026182
592.5	0.025789	0.028148	0.023871	0.002175	0.001937	0.001046	0.026361
592	0.025251	0.026781	0.023216	0.003061	0.00278	0.00133	0.024533
591.5	0.025191	0.02763	0.024112	0.00256	0.002846	0.000908	0.026315
591	0.025286	0.027744	0.024311	0.00184	0.001854	0.000714	0.026537
590.5	0.025174	0.027532	0.023811	0.002297	0.001571	0.001146	0.025429
590	0.025087	0.027445	0.024196	0.00279	0.002177	0.001156	0.026226
589.5	0.026318	0.028171	0.024909	0.004042	0.002553	0.001192	0.027271
589	0.025243	0.027854	0.023663	0.002517	0.00196	0.001123	0.026297
588.5	0.025321	0.028587	0.02367	0.002149	0.001179	0.000586	0.025148
588	0.024327	0.027946	0.024264	0.002188	0.001545	0.000762	0.026153
587.5	0.024889	0.027919	0.023839	0.003602	0.00301	0.002682	0.025591
587	0.026371	0.029464	0.025489	0.003581	0.001438	0.001382	0.026994
586.5	0.024828	0.027252	0.024066	0.003756	0.002029	0.001287	0.025915
586	0.024023	0.026743	0.023426	0.003225	0.003349	0.001334	0.025242
585.5	0.026244	0.028323	0.024755	0.002375	0.001793	0.000219	0.026722
585	0.026309	0.028063	0.025302	0.003626	0.002273	0.001374	0.025472
584.5	0.025883	0.028759	0.025382	0.002375	0.00237	0.001057	0.02702
584	0.026421	0.028776	0.025578	0.002887	0.002458	0.000499	0.027827
583.5	0.026133	0.029614	0.02474	0.002639	0.002244	0.001074	0.026156
583	0.024823	0.028703	0.025107	0.002841	0.002149	0.001778	0.026868
582.5	0.026172	0.028	0.024652	0.002632	0.001599	0.000514	0.026351
582	0.026294	0.028549	0.025057	0.002539	0.002144	0.00034	0.026387
581.5	0.025379	0.028	0.023879	0.003381	0.002384	0.001285	0.025717
581	0.026739	0.029397	0.025665	0.002746	0.002576	0.00163	0.027337
580.5	0.025734	0.028611	0.025096	0.002934	0.002337	0.001289	0.02659
580	0.025942	0.02849	0.024779	0.00359	0.002507	0.000866	0.027234
579.5	0.026553	0.029089	0.025635	0.003538	0.00245	0.002141	0.027022
579	0.027119	0.029469	0.025592	0.002724	0.00194	0.000962	0.027343
578.5	0.02746	0.029456	0.024859	0.002991	0.002583	0.001849	0.027192
578	0.025885	0.028706	0.024964	0.003594	0.002279	0.001047	0.026074
577.5	0.026765	0.028415	0.02464	0.00298	0.002625	0.001669	0.026158
577	0.026404	0.028725	0.025287	0.00253	0.002092	0.000912	0.027155
576.5	0.026633	0.02882	0.025297	0.002975	0.002189	0.001362	0.02696
576	0.026101	0.029282	0.025385	0.002955	0.003246	0.000914	0.027026
575.5	0.026859	0.029706	0.02576	0.003212	0.002026	0.000939	0.027912
575	0.027164	0.029198	0.025925	0.003168	0.002719	0.000937	0.027937
574.5	0.026937	0.029093	0.025561	0.002519	0.00222	0.001026	0.02816
574	0.027433	0.029307	0.02579	0.002325	0.002405	0.001409	0.027999
573.5	0.027263	0.029337	0.025835	0.002171	0.001938	0.000965	0.028593
573	0.027472	0.030124	0.026329	0.003434	0.002396	0.001326	0.027955
572.5	0.027537	0.030107	0.026254	0.00174	0.0016	0.000655	0.028012
572	0.027746	0.03007	0.025762	0.002397	0.001553	0.000696	0.027662
571.5	0.026607	0.029632	0.02582	0.002978	0.002679	0.001011	0.028283
571	0.027542	0.030791	0.026242	0.002758	0.002521	0.001089	0.027928
570.5	0.027375	0.029671	0.025948	0.002245	0.001798	0.000917	0.027502
570	0.027707	0.030061	0.026745	0.003264	0.002837	0.002106	0.028412
569.5	0.028466	0.030813	0.026346	0.002664	0.002727	0.001419	0.02911
569	0.026851	0.029726	0.026084	0.003689	0.003506	0.001549	0.027828
568.5	0.028281	0.031143	0.027558	0.002148	0.00265	0.000394	0.029207
568	0.028188	0.030057	0.026845	0.00241	0.002385	0.001313	0.028732
567.5	0.027896	0.030574	0.026583	0.00197	0.001334	0.000421	0.028138
567	0.028305	0.02972	0.026214	0.002465	0.002156	0.000707	0.028227
566.5	0.027823	0.030463	0.026633	0.002332	0.002703	0.000624	0.028742
566	0.027905	0.030136	0.026301	0.002888	0.00262	0.001784	0.028356
565.5	0.028568	0.030916	0.027768	0.002698	0.00189	8e-05	0.02934
565	0.027233	0.030931	0.027271	0.003085	0.002955	0.001679	0.028388
564.5	0.027708	0.03091	0.025802	0.003092	0.00258	0.000621	0.028812
564	0.029043	0.030958	0.027028	0.002097	0.001887	0.000989	0.030475
563.5	0.027539	0.029922	0.026368	0.003645	0.003147	0.001698	0.027956
563	0.029352	0.031817	0.027214	0.00154	0.00097	0.000164	0.029286
562.5	0.028446	0.031037	0.027413	0.002392	0.002067	0.001298	0.029087
562	0.029227	0.031183	0.027457	0.002551	0.002543	0.002045	0.030124
561.5	0.02936	0.030899	0.026917	0.001864	0.002505	0.00067	0.028987
561	0.028729	0.031895	0.027182	0.002963	0.002026	0.000395	0.029332
560.5	0.027968	0.030654	0.026989	0.002156	0.002493	0.001416	0.028845
560	0.028405	0.030945	0.026862	0.002539	0.002154	0.000558	0.029603
559.5	0.029291	0.031899	0.027738	0.002634	0.001756	0.000494	0.030263
559	0.029952	0.031935	0.027681	0.002974	0.002954	0.002295	0.029539
558.5	0.028347	0.031234	0.027398	0.002946	0.002311	0.000901	0.02929
558	0.029589	0.032411	0.0284	0.003874	0.003414	0.001727	0.031461
557.5	0.028798	0.031106	0.027645	0.003187	0.002704	0.001694	0.029462
557	0.029701	0.032645	0.027605	0.001516	0.002555	0.001573	0.029754
556.5	0.029772	0.03215	0.02831	0.002427	0.000948	0.000555	0.030776
556	0.029619	0.031543	0.028011	0.002296	0.003121	0.001334	0.029572
555.5	0.029546	0.0323	0.028042	0.002645	0.001926	0.001541	0.029905
555	0.029793	0.031873	0.027823	0.0028	0.002758	0.001614	0.028891
554.5	0.029866	0.032005	0.028328	0.002478	0.002257	0.001586	0.030677
554	0.029723	0.032731	0.028166	0.002512	0.002424	0.001348	0.030734
553.5	0.02941	0.032301	0.027861	0.003522	0.00283	0.001909	0.030993
553	0.030367	0.032353	0.028406	0.002951	0.001944	0.001485	0.030751
552.5	0.030457	0.03221	0.028155	0.003123	0.002497	0.001912	0.030981
552	0.029515	0.032174	0.028039	0.003394	0.002889	0.001326	0.030498
551.5	0.029816	0.032695	0.028757	0.003272	0.002507	0.001576	0.030708
551	0.030317	0.033215	0.028313	0.002105	0.002381	0.001593	0.030694
550.5	0.030643	0.033061	0.028685	0.002607	0.002682	0.001572	0.03132
550	0.029453	0.032622	0.027999	0.003117	0.001384	0.001412	0.030436
549.5	0.030358	0.03371	0.028758	0.004231	0.002868	0.002393	0.031788
549	0.031318	0.033518	0.029184	0.003252	0.002199	0.001508	0.031265
548.5	0.0307	0.033843	0.028814	0.003468	0.002452	0.001711	0.030921
548	0.03116	0.033231	0.029225	0.003484	0.002322	0.001545	0.031561
547.5	0.030739	0.033548	0.028818	0.00347	0.002639	0.001939	0.031189
547	0.030532	0.033467	0.028788	0.002661	0.001773	0.001375	0.030957
546.5	0.031291	0.033957	0.029369	0.003397	0.002885	0.001918	0.031693
546	0.031293	0.033836	0.029686	0.003273	0.001936	0.001613	0.031829
545.5	0.031006	0.033669	0.028865	0.002592	0.001522	0.001166	0.031218
545	0.030951	0.033145	0.02898	0.003122	0.001904	0.001027	0.031696
544.5	0.031197	0.033452	0.029219	0.00294	0.002094	0.001156	0.032047
544	0.031472	0.034702	0.029419	0.003147	0.002185	0.001476	0.031968
543.5	0.031871	0.033693	0.029407	0.002778	0.001716	0.00115	0.032178
543	0.031777	0.034332	0.029502	0.003156	0.00189	0.001339	0.031996
542.5	0.030909	0.033854	0.029594	0.003144	0.001863	0.00156	0.031669
542	0.03114	0.033819	0.029192	0.002616	0.001415	0.00108	0.031832
541.5	0.031182	0.034052	0.02925	0.003186	0.001705	0.00112	0.03169
541	0.03208	0.034786	0.029866	0.003051	0.001766	0.001533	0.032313
540.5	0.031878	0.034272	0.029845	0.003096	0.001462	0.001405	0.032579
540	0.031953	0.035001	0.030164	0.003247	0.001815	0.001598	0.032347
539.5	0.032267	0.034318	0.030214	0.002976	0.001522	0.000955	0.032406
539	0.032935	0.035328	0.03102	0.002473	0.001622	0.001336	0.033072
538.5	0.032062	0.034657	0.029838	0.002903	0.001685	0.001284	0.032211
538	0.032171	0.03502	0.030187	0.002903	0.001421	0.001023	0.033135
537.5	0.032883	0.03479	0.030245	0.003053	0.001256	0.001272	0.033206
537	0.032963	0.035121	0.030879	0.003355	0.001927	0.001459	0.033436
536.5	0.032566	0.03493	0.030286	0.002988	0.001497	0.001026	0.032446
536	0.032924	0.03514	0.030701	0.003162	0.001645	0.00169	0.033013
535.5	0.032915	0.03574	0.030763	0.003083	0.001475	0.001584	0.033145
535	0.033269	0.035732	0.031374	0.003567	0.001776	0.00202	0.033812
534.5	0.033184	0.035956	0.031253	0.003245	0.001409	0.0015	0.033345
534	0.032653	0.035424	0.030366	0.002921	0.001078	0.001398	0.033035
533.5	0.033048	0.035753	0.031326	0.003156	0.001485	0.001392	0.033769
533	0.032884	0.035765	0.030646	0.003325	0.001691	0.001549	0.033212
532.5	0.033606	0.035921	0.031059	0.003092	0.001175	0.001719	0.033997
532	0.033585	0.036103	0.031488	0.003452	0.001569	0.001538	0.034283
531.5	0.033588	0.03658	0.031703	0.003619	0.001519	0.001489	0.034168
531	0.033565	0.036039	0.031481	0.00331	0.00144	0.001611	0.033955
530.5	0.033702	0.03628	0.031244	0.003359	0.00101	0.001262	0.03386
530	0.033607	0.03644	0.031468	0.003393	0.001451	0.001312	0.03398
529.5	0.034131	0.036956	0.031927	0.003133	0.001137	0.001179	0.034436
529	0.033836	0.036424	0.031812	0.002961	0.001044	0.001365	0.033914
528.5	0.034121	0.036606	0.031902	0.002893	0.001239	0.001251	0.0344
528	0.033909	0.036841	0.031833	0.002787	0.000666	0.000933	0.034303
527.5	0.034506	0.037056	0.031682	0.003425	0.001723	0.001443	0.03436
527	0.03474	0.036777	0.031923	0.003722	0.001363	0.001714	0.034421
526.5	0.033945	0.036737	0.032134	0.00333	0.001237	0.001497	0.034512
526	0.034492	0.037038	0.03236	0.002932	0.001345	0.001253	0.034841
525.5	0.035385	0.037273	0.032885	0.003387	0.001718	0.001673	0.034733
525	0.035149	0.037367	0.03256	0.003152	0.001162	0.001453	0.034582
524.5	0.034913	0.037614	0.03277	0.003134	0.001321	0.000779	0.035162
524	0.034559	0.036967	0.032419	0.002974	0.001167	0.000973	0.035385
523.5	0.034884	0.037625	0.032954	0.002861	0.001974	0.001458	0.035308
523	0.034919	0.037253	0.032231	0.003214	0.001853	0.001558	0.035029
522.5	0.03479	0.036821	0.032324	0.004051	0.002277	0.002126	0.035012
522	0.034714	0.037383	0.032589	0.002483	0.001448	0.001755	0.034764
521.5	0.034585	0.036865	0.032172	0.00311	0.001281	0.001021	0.034849
521	0.035627	0.038083	0.033418	0.00341	0.001074	0.000941	0.035472
520.5	0.035284	0.037627	0.032857	0.003774	0.00136	0.001405	0.035383
520	0.036248	0.038893	0.03363	0.002889	0.001117	0.00122	0.03597
519.5	0.036204	0.038197	0.033518	0.002924	0.001462	0.001154	0.035731
519	0.035681	0.038302	0.033034	0.003263	0.00161	0.001616	0.035634
518.5	0.036078	0.038898	0.033981	0.003556	0.001793	0.001766	0.036268
518	0.035794	0.038368	0.033302	0.002853	0.001789	0.001522	0.036062
517.5	0.036507	0.039197	0.034145	0.003128	0.001849	0.001754	0.036881
517	0.036323	0.038554	0.033602	0.003004	0.001868	0.001614	0.035875
516.5	0.03632	0.039049	0.033797	0.003446	0.0016	0.001413	0.036111
516	0.035624	0.038574	0.033158	0.003458	0.002297	0.002531	0.035761
515.5	0.036596	0.039017	0.033973	0.003505	0.00191	0.001588	0.036257
515	0.036592	0.039091	0.033772	0.002853	0.001198	0.000943	0.036734
514.5	0.035808	0.038269	0.032808	0.0031	0.001925	0.00134	0.036035
514	0.036456	0.03943	0.033904	0.003561	0.002286	0.001717	0.036562
513.5	0.037281	0.039766	0.034536	0.003477	0.002403	0.001062	0.036916
513	0.036037	0.039393	0.03455	0.003555	0.002305	0.001993	0.036736
512.5	0.037341	0.039737	0.035008	0.003001	0.002084	0.001655	0.037672
512	0.037169	0.039465	0.034744	0.003614	0.002376	0.00171	0.03722
511.5	0.037424	0.039571	0.035128	0.003671	0.002248	0.001581	0.037384
511	0.037191	0.040302	0.035291	0.003865	0.002764	0.001965	0.037734
510.5	0.037818	0.040194	0.03583	0.003178	0.002812	0.00174	0.037924
510	0.037331	0.040282	0.035169	0.002603	0.001951	0.001665	0.037522
509.5	0.037779	0.039881	0.034997	0.003723	0.002344	0.001866	0.037535
509	0.038075	0.04084	0.036136	0.003592	0.002037	0.001695	0.038619
508.5	0.037877	0.040424	0.035508	0.003255	0.001937	0.001246	0.037901
508	0.037259	0.039688	0.034397	0.003531	0.002601	0.001934	0.037266
507.5	0.037873	0.039963	0.035364	0.003679	0.002343	0.001666	0.0382
507	0.037953	0.039915	0.035423	0.003157	0.002724	0.001439	0.037841
506.5	0.037664	0.040443	0.03495	0.003299	0.002369	0.002157	0.038189
506	0.038473	0.040306	0.035791	0.003263	0.0031	0.001468	0.038225
505.5	0.037887	0.040864	0.035561	0.003411	0.002893	0.002451	0.037936
505	0.039024	0.041625	0.036281	0.003607	0.003092	0.001636	0.038548
504.5	0.039142	0.04133	0.036639	0.003728	0.002742	0.001285	0.038958
504	0.039029	0.041562	0.036137	0.003004	0.002662	0.000809	0.039065
503.5	0.038676	0.040917	0.036054	0.002788	0.003155	0.001259	0.038576
503	0.03907	0.040952	0.036831	0.003407	0.002567	0.00143	0.039217
502.5	0.039188	0.04089	0.036487	0.003452	0.002588	0.000922	0.038971
502	0.038877	0.04128	0.036951	0.003209	0.002582	0.00166	0.039049
501.5	0.039239	0.041085	0.037366	0.003617	0.003271	0.001492	0.03953
501	0.039644	0.041346	0.037014	0.003867	0.003269	0.001758	0.039092
500.5	0.039813	0.042325	0.037298	0.002915	0.003008	0.001615	0.039922
500	0.039638	0.042551	0.037317	0.003564	0.003086	0.001709	0.040071
499.5	0.039473	0.04135	0.037062	0.003925	0.002963	0.001799	0.039467
499	0.039753	0.042246	0.037549	0.004042	0.003565	0.001917	0.040364
498.5	0.03949	0.042231	0.037276	0.003454	0.002977	0.001931	0.039976
498	0.039771	0.042496	0.037438	0.00309	0.002886	0.00193	0.039818
497.5	0.04024	0.042275	0.037728	0.003094	0.002904	0.001814	0.039904
497	0.040327	0.043127	0.038138	0.003695	0.002825	0.001534	0.040326
496.5	0.040117	0.042881	0.037797	0.004112	0.003384	0.001829	0.040366
496	0.040579	0.043182	0.03834	0.003708	0.003466	0.00191	0.040558
495.5	0.04043	0.042758	0.038174	0.003836	0.003144	0.002196	0.040639
495	0.040698	0.042865	0.038246	0.003183	0.002682	0.00159	0.040686
494.5	0.040873	0.043454	0.038572	0.004131	0.003346	0.002224	0.041119
494	0.040548	0.043078	0.037932	0.003878	0.003	0.001833	0.040729
493.5	0.040743	0.043153	0.038443	0.003585	0.002897	0.001425	0.040808
493	0.041378	0.043642	0.038972	0.003368	0.002673	0.001735	0.041521
492.5	0.041373	0.04386	0.039381	0.003624	0.002829	0.001575	0.041752
492	0.041114	0.043439	0.038911	0.003511	0.002584	0.001534	0.041125
491.5	0.041821	0.044308	0.039489	0.003663	0.002559	0.001759	0.04182
491	0.041689	0.044348	0.039309	0.00361	0.002813	0.00173	0.041632
490.5	0.041137	0.044038	0.039055	0.004054	0.003067	0.001997	0.041829
490	0.041453	0.043858	0.039188	0.003568	0.002359	0.001691	0.041919
489.5	0.041975	0.044284	0.039695	0.003888	0.002645	0.001893	0.042087
489	0.042084	0.044796	0.039997	0.00347	0.002268	0.001837	0.042358
488.5	0.042149	0.044872	0.040062	0.003926	0.002601	0.002051	0.042332
488	0.042345	0.044622	0.040035	0.003831	0.002525	0.00188	0.042269
487.5	0.042431	0.04499	0.040136	0.003681	0.002586	0.002064	0.042407
487	0.042175	0.044919	0.039757	0.003724	0.002484	0.001952	0.042549
486.5	0.042775	0.045526	0.040839	0.003693	0.00222	0.002082	0.043062
486	0.043012	0.045707	0.040924	0.003657	0.002757	0.002277	0.043055
485.5	0.042686	0.045183	0.040463	0.003866	0.00245	0.001872	0.042869
485	0.043022	0.045955	0.040816	0.003928	0.002559	0.002019	0.043251
484.5	0.043016	0.045519	0.04079	0.003809	0.002372	0.001904	0.043033
484	0.043055	0.045737	0.040947	0.003508	0.002179	0.001734	0.043234
483.5	0.043274	0.046117	0.041412	0.003701	0.00234	0.001912	0.043494
483	0.043063	0.045935	0.041322	0.003595	0.002106	0.001991	0.043346
482.5	0.043587	0.046585	0.041673	0.003834	0.00223	0.002201	0.043962
482	0.043481	0.046583	0.041278	0.003784	0.002017	0.001828	0.043524
481.5	0.044066	0.04649	0.041772	0.003908	0.00216	0.002092	0.043716
481	0.044259	0.046389	0.041996	0.003583	0.001432	0.001892	0.043921
480.5	0.043874	0.046062	0.041387	0.003798	0.002467	0.002369	0.043774
480	0.044142	0.046571	0.04229	0.003867	0.00206	0.002009	0.044047
479.5	0.043489	0.046652	0.042092	0.00418	0.001957	0.002154	0.043804
479	0.043749	0.047227	0.041998	0.00371	0.001928	0.001808	0.043882
478.5	0.044194	0.047228	0.04238	0.003449	0.001743	0.002234	0.044573
478	0.044458	0.047601	0.042918	0.004	0.002093	0.001827	0.045132
477.5	0.044573	0.047552	0.042795	0.004367	0.001899	0.001992	0.04502
477	0.044714	0.047971	0.04301	0.003962	0.001867	0.002154	0.045059
476.5	0.044949	0.047994	0.043116	0.003919	0.001835	0.001732	0.045071
476	0.045466	0.048342	0.043154	0.003938	0.002308	0.001944	0.045303
475.5	0.045211	0.048011	0.043433	0.00429	0.001829	0.002077	0.045095
475	0.04534	0.048406	0.043491	0.004154	0.00241	0.002235	0.045316
474.5	0.045572	0.048281	0.043736	0.004389	0.002294	0.002129	0.045465
474	0.045899	0.04923	0.044767	0.004084	0.002314	0.002171	0.046232
473.5	0.046007	0.049138	0.044164	0.003799	0.001564	0.002019	0.045787
473	0.046004	0.048699	0.043896	0.003865	0.001797	0.001829	0.045692
472.5	0.04611	0.049357	0.044724	0.003775	0.002041	0.001941	0.045967
472	0.046301	0.049415	0.04441	0.003862	0.001731	0.001878	0.04569
471.5	0.046685	0.048769	0.044819	0.004077	0.002013	0.001905	0.046415
471	0.046755	0.049482	0.044923	0.004091	0.00194	0.002079	0.046434
470.5	0.046537	0.049544	0.04525	0.00391	0.002119	0.002101	0.046171
470	0.046721	0.050016	0.045261	0.003927	0.002167	0.00204	0.046633
469.5	0.046593	0.049763	0.044896	0.003621	0.001915	0.00206	0.046814
469	0.047222	0.050266	0.04565	0.004091	0.002033	0.002249	0.046811
468.5	0.047294	0.050709	0.04567	0.003958	0.001394	0.002293	0.047307
468	0.047407	0.0502	0.045893	0.003957	0.001845	0.001874	0.046956
467.5	0.047655	0.050613	0.046145	0.003825	0.001678	0.001787	0.046862
467	0.047702	0.050672	0.046303	0.004282	0.002062	0.002312	0.047385
466.5	0.047419	0.050762	0.046642	0.004289	0.002331	0.002338	0.047601
466	0.047733	0.05117	0.046914	0.003726	0.001897	0.002208	0.04767
465.5	0.048368	0.0515	0.047304	0.003915	0.001753	0.002207	0.048148
465	0.048545	0.051642	0.046823	0.003914	0.00181	0.001833	0.047996
464.5	0.04833	0.051706	0.047523	0.004349	0.002283	0.002223	0.048062
464	0.04895	0.05229	0.047658	0.004291	0.002144	0.002537	0.048665
463.5	0.049193	0.052269	0.047847	0.004499	0.00217	0.002049	0.048558
463	0.048394	0.051972	0.048146	0.004072	0.002106	0.002219	0.048206
462.5	0.04897	0.052533	0.048239	0.004064	0.001934	0.002025	0.048731
462	0.049185	0.052409	0.048433	0.004147	0.002027	0.002161	0.048537
461.5	0.049323	0.052975	0.048653	0.004338	0.002181	0.00222	0.048523
461	0.049596	0.053156	0.049047	0.004373	0.002277	0.002298	0.049075
460.5	0.049861	0.053547	0.049327	0.004357	0.002289	0.0027	0.049209
460	0.049886	0.053801	0.049602	0.004092	0.002082	0.002137	0.049129
459.5	0.050377	0.053944	0.049859	0.004536	0.002421	0.002667	0.049601
459	0.050055	0.053963	0.049829	0.00411	0.002128	0.002381	0.049497
458.5	0.050149	0.054154	0.049882	0.0041	0.001531	0.002015	0.04958
458	0.050298	0.054317	0.050272	0.004043	0.002075	0.002508	0.049342
457.5	0.05122	0.055202	0.051071	0.003926	0.001781	0.002173	0.04983
457	0.05069	0.054878	0.050825	0.004146	0.00226	0.002692	0.050114
456.5	0.051123	0.055599	0.051149	0.004328	0.002399	0.00235	0.050268
456	0.051102	0.055356	0.051064	0.004078	0.002252	0.002439	0.0502
455.5	0.051261	0.055617	0.051416	0.00427	0.002206	0.002441	0.050463
455	0.05165	0.055997	0.052264	0.004228	0.002109	0.002338	0.050882
454.5	0.051538	0.056269	0.052022	0.00437	0.002341	0.002304	0.05066
454	0.051791	0.056574	0.052597	0.004617	0.002597	0.002666	0.051292
453.5	0.051778	0.056771	0.053139	0.004385	0.002043	0.002025	0.051222
453	0.052308	0.056773	0.053124	0.004552	0.002439	0.002613	0.051142
452.5	0.052529	0.057092	0.053483	0.004352	0.002434	0.00294	0.051312
452	0.052931	0.05742	0.053499	0.004159	0.001954	0.002452	0.05121
451.5	0.052736	0.057696	0.053944	0.00459	0.002636	0.002842	0.051468
451	0.053323	0.057992	0.054633	0.004204	0.002258	0.002322	0.051791
450.5	0.052926	0.058093	0.054554	0.003979	0.001842	0.002551	0.051508
450	0.053437	0.058199	0.054586	0.004787	0.002282	0.002707	0.051556
449.5	0.053391	0.058939	0.055507	0.004201	0.002245	0.002352	0.052348
449	0.054026	0.058817	0.055041	0.004552	0.002271	0.002647	0.052184
448.5	0.053933	0.059281	0.055398	0.00443	0.002398	0.002401	0.05281
448	0.054259	0.059179	0.055652	0.004808	0.0023	0.002548	0.052677
447.5	0.054368	0.059295	0.055758	0.004517	0.002311	0.002636	0.052484
447	0.054286	0.059785	0.056263	0.004576	0.002302	0.002648	0.052823
446.5	0.05489	0.059868	0.056711	0.004361	0.002552	0.002798	0.052928
446	0.055067	0.060469	0.057082	0.004043	0.0022	0.002532	0.053086
445.5	0.055462	0.060802	0.057402	0.004941	0.002602	0.003044	0.053403
445	0.055323	0.060797	0.05743	0.003805	0.001989	0.002438	0.053297
444.5	0.056154	0.061494	0.058382	0.004472	0.002587	0.002482	0.054001
444	0.055547	0.061252	0.057774	0.004456	0.00202	0.002253	0.053719
443.5	0.055826	0.06145	0.058127	0.004666	0.002365	0.003053	0.053452
443	0.056248	0.062321	0.058591	0.004764	0.002556	0.00284	0.05413
442.5	0.05644	0.062417	0.058744	0.004519	0.002253	0.00278	0.054008
442	0.056815	0.062827	0.059456	0.004834	0.002595	0.003154	0.054718
441.5	0.057126	0.063371	0.059967	0.004324	0.002287	0.002727	0.05491
441	0.057016	0.063165	0.060032	0.004329	0.00259	0.002551	0.05481
440.5	0.057694	0.063755	0.060317	0.004181	0.002129	0.002899	0.055059
440	0.057606	0.063949	0.060658	0.00473	0.002498	0.003089	0.055269
439.5	0.0576	0.064082	0.060821	0.004733	0.002245	0.002854	0.055027
439	0.058161	0.063954	0.061277	0.005185	0.002374	0.003412	0.055435
438.5	0.058335	0.06444	0.061241	0.004396	0.002619	0.0028	0.055373
438	0.058436	0.065046	0.062367	0.004568	0.002258	0.002733	0.055865
437.5	0.058493	0.065469	0.062596	0.004654	0.002048	0.002471	0.055797
437	0.059092	0.065814	0.063161	0.004535	0.002425	0.003062	0.056159
436.5	0.05927	0.065742	0.063318	0.004991	0.002794	0.003234	0.05674
436	0.059647	0.066549	0.063692	0.0048	0.002068	0.002807	0.05631
435.5	0.059726	0.066627	0.064032	0.004648	0.002456	0.002958	0.056644
435	0.059793	0.066728	0.06438	0.005165	0.002758	0.003391	0.056622
434.5	0.06009	0.066928	0.064461	0.005051	0.002378	0.003178	0.056805
434	0.060289	0.067503	0.065089	0.005131	0.002632	0.003252	0.05715
433.5	0.060641	0.067956	0.065141	0.00492	0.002661	0.003162	0.057384
433	0.060724	0.067837	0.066011	0.00432	0.0022	0.002604	0.057421
432.5	0.061252	0.068515	0.065951	0.0052	0.002659	0.003204	0.057632
432	0.061337	0.068753	0.066371	0.004944	0.002506	0.003059	0.057659
431.5	0.061348	0.068849	0.06667	0.004611	0.002581	0.002846	0.057775
431	0.061634	0.069246	0.067068	0.004816	0.00207	0.002738	0.057682
430.5	0.06202	0.069349	0.067559	0.004732	0.002484	0.003142	0.058318
430	0.061785	0.069905	0.06787	0.005061	0.002852	0.003654	0.058405
429.5	0.06263	0.070761	0.068196	0.004655	0.002191	0.002919	0.05844
429	0.062657	0.071378	0.069047	0.004635	0.002815	0.002945	0.058789
428.5	0.063132	0.071726	0.069714	0.004321	0.001858	0.002669	0.05903
428	0.063475	0.071993	0.069892	0.004686	0.002364	0.002956	0.059246
427.5	0.063844	0.072372	0.070084	0.004598	0.002134	0.002856	0.059512
427	0.063671	0.072325	0.070297	0.004682	0.002341	0.002961	0.059315
426.5	0.063664	0.072749	0.070945	0.004852	0.002664	0.003079	0.05931
426	0.064242	0.073209	0.07135	0.004715	0.002651	0.003163	0.059534
425.5	0.064807	0.074185	0.072104	0.004956	0.002928	0.003245	0.060248
425	0.065368	0.074409	0.072524	0.004775	0.002955	0.00318	0.060398
424.5	0.0656	0.074644	0.073234	0.004762	0.002704	0.002887	0.060476
424	0.065848	0.07531	0.073615	0.004647	0.002667	0.003324	0.060567
423.5	0.06626	0.07569	0.074201	0.004938	0.002793	0.00346	0.060893
423	0.066377	0.076051	0.074541	0.004772	0.002577	0.003007	0.061004
422.5	0.067033	0.076327	0.075254	0.005204	0.003032	0.003359	0.061201
422	0.066904	0.0769	0.07547	0.004977	0.002957	0.003374	0.061443
421.5	0.067388	0.077183	0.075948	0.005147	0.002864	0.003266	0.061575
421	0.06778	0.077827	0.076479	0.005161	0.003007	0.003683	0.061914
420.5	0.06774	0.078049	0.076825	0.005121	0.002746	0.00355	0.062006
420	0.067851	0.078069	0.077174	0.004675	0.002826	0.003317	0.061916
419.5	0.06832	0.07884	0.077767	0.004694	0.002518	0.003167	0.061951
419	0.068679	0.078996	0.078144	0.004869	0.003086	0.003515	0.061979
418.5	0.068868	0.079224	0.078353	0.004997	0.002855	0.003425	0.062571
418	0.069152	0.079756	0.078705	0.004875	0.002891	0.003277	0.06233
417.5	0.069188	0.080293	0.079575	0.005272	0.003144	0.003922	0.06296
417	0.069699	0.080765	0.080222	0.005254	0.003109	0.003578	0.063137
416.5	0.069843	0.080715	0.08015	0.005549	0.003516	0.00436	0.062863
416	0.070482	0.081866	0.081107	0.005109	0.00304	0.003584	0.064036
415.5	0.070768	0.081834	0.081437	0.005059	0.002869	0.003587	0.063694
415	0.070667	0.081862	0.081436	0.005001	0.002814	0.003679	0.063743
414.5	0.070814	0.082088	0.081487	0.005349	0.003378	0.003811	0.063669
414	0.071316	0.082846	0.082221	0.005138	0.00281	0.003733	0.064159
413.5	0.072019	0.083616	0.083352	0.005947	0.00403	0.004277	0.064848
413	0.072294	0.084011	0.08357	0.005285	0.003151	0.003743	0.064797
412.5	0.072548	0.084303	0.083904	0.005538	0.003052	0.003635	0.064691
412	0.072586	0.084567	0.084651	0.005475	0.003789	0.003964	0.0653
411.5	0.072854	0.084354	0.084485	0.005249	0.003172	0.003747	0.064813
411	0.072092	0.084519	0.084352	0.004993	0.003103	0.004066	0.064765
410.5	0.072366	0.08468	0.084763	0.005459	0.003763	0.003864	0.065352
410	0.073918	0.085832	0.085683	0.005782	0.003627	0.004372	0.06616
409.5	0.073715	0.085427	0.085761	0.004832	0.002939	0.004017	0.065991
409	0.074578	0.086077	0.086357	0.006228	0.003781	0.004755	0.066272
408.5	0.07363	0.086021	0.08573	0.004777	0.003501	0.00412	0.06554
408	0.074805	0.086935	0.08734	0.005252	0.003166	0.004447	0.066778
407.5	0.074814	0.086964	0.087791	0.004962	0.002712	0.003733	0.067197
407	0.075036	0.08753	0.087432	0.005725	0.003802	0.004368	0.067058
406.5	0.075426	0.087834	0.087993	0.005594	0.003593	0.00488	0.067366
406	0.076136	0.088703	0.088163	0.005825	0.003735	0.004161	0.067904
405.5	0.076634	0.088701	0.088996	0.005877	0.003981	0.005014	0.067703
405	0.076251	0.088845	0.089114	0.005323	0.003115	0.004448	0.067465
404.5	0.076411	0.089031	0.089562	0.005436	0.002787	0.003708	0.068063
404	0.07685	0.090125	0.09012	0.00519	0.003012	0.004819	0.068632
403.5	0.077073	0.089715	0.090136	0.00532	0.003496	0.004327	0.06848
403	0.077718	0.089425	0.090543	0.00554	0.003281	0.004518	0.068807
402.5	0.077954	0.090222	0.091211	0.005681	0.003389	0.004699	0.069766
402	0.07854	0.091186	0.09163	0.004835	0.003079	0.004734	0.069646
401.5	0.077602	0.090509	0.091969	0.005747	0.003729	0.004962	0.069471
401	0.078262	0.090815	0.092386	0.005735	0.003408	0.005229	0.069629
400.5	0.079093	0.092336	0.092569	0.006188	0.003452	0.004758	0.07023
400	0.079604	0.092042	0.092755	0.005627	0.003572	0.004993	0.070277
399.5	0.079499	0.092222	0.093197	0.005628	0.003479	0.00477	0.070409
399	0.079899	0.092239	0.093595	0.005495	0.003034	0.004962	0.070723
398.5	0.079641	0.092297	0.093622	0.00545	0.002705	0.005009	0.070986
398	0.080287	0.093024	0.093972	0.005862	0.003126	0.005573	0.071393
397.5	0.08101	0.093576	0.09484	0.00578	0.003352	0.00504	0.072569
397	0.080775	0.093988	0.094715	0.004957	0.002714	0.005732	0.071757
396.5	0.081618	0.094423	0.095941	0.005681	0.003907	0.005588	0.072863
396	0.08203	0.094741	0.096038	0.00567	0.003277	0.005452	0.072724
395.5	0.081654	0.094815	0.095993	0.006768	0.003066	0.006126	0.072264
395	0.081506	0.095032	0.095832	0.006207	0.003367	0.0054	0.072366
394.5	0.082307	0.095102	0.096399	0.006439	0.003389	0.005803	0.073395
394	0.082909	0.096312	0.0975	0.006104	0.003543	0.005825	0.073903
393.5	0.083259	0.096077	0.097138	0.006691	0.003811	0.006188	0.073681
393	0.082973	0.096457	0.097229	0.006073	0.003549	0.006013	0.073941
392.5	0.083452	0.096966	0.097706	0.006807	0.004547	0.00632	0.074132
392	0.083253	0.096991	0.098155	0.005956	0.003466	0.005901	0.074131
391.5	0.083909	0.097497	0.098761	0.006471	0.003721	0.005955	0.074864
391	0.084843	0.098171	0.099801	0.005746	0.003623	0.006051	0.075496
390.5	0.084162	0.098212	0.099707	0.006566	0.003814	0.006916	0.075488
390	0.08523	0.097945	0.099941	0.006829	0.004187	0.006096	0.075263
389.5	0.084895	0.098062	0.100251	0.006355	0.003881	0.006709	0.07551
389	0.08545	0.098851	0.100808	0.006778	0.004454	0.007063	0.075598
388.5	0.086245	0.099518	0.10109	0.006615	0.003739	0.007089	0.076933
388	0.086242	0.099305	0.100843	0.006797	0.003415	0.006876	0.0767
387.5	0.086254	0.099397	0.100363	0.006507	0.003871	0.007034	0.076183
387	0.087199	0.099823	0.102598	0.006618	0.004487	0.007228	0.077463
386.5	0.086598	0.100257	0.10228	0.00651	0.003661	0.007577	0.077046
386	0.087133	0.0999	0.102238	0.006209	0.004532	0.007168	0.077234
385.5	0.087921	0.100564	0.102968	0.006049	0.004575	0.007733	0.077871
385	0.088137	0.101118	0.103182	0.006994	0.004096	0.008044	0.077659
384.5	0.089018	0.10209	0.103965	0.006649	0.004208	0.00752	0.078616
384	0.089359	0.101877	0.10381	0.00691	0.004645	0.007875	0.07872
383.5	0.089257	0.102853	0.104963	0.006641	0.004389	0.007349	0.079348
383	0.089512	0.102775	0.105408	0.007485	0.004821	0.008289	0.078649
382.5	0.089936	0.102948	0.105849	0.005984	0.004071	0.007179	0.079497
382	0.089935	0.103305	0.10582	0.007278	0.004895	0.008694	0.079352
381.5	0.090739	0.104147	0.106729	0.007976	0.005792	0.008443	0.080686
381	0.089998	0.103638	0.106445	0.007032	0.004738	0.009494	0.080254
380.5	0.091183	0.105334	0.108029	0.006943	0.004269	0.010028	0.081029
380	0.091124	0.105176	0.10776	0.006654	0.004371	0.008396	0.080861
379.5	0.091696	0.105384	0.107282	0.006297	0.004933	0.00893	0.07965
379	0.093273	0.106218	0.10973	0.006197	0.004249	0.009025	0.082057
378.5	0.092454	0.106307	0.109664	0.005982	0.004786	0.008771	0.081912
378	0.092735	0.106489	0.11008	0.005973	0.004277	0.009148	0.08256
377.5	0.09476	0.108309	0.11165	0.006882	0.004786	0.010133	0.083742
377	0.09383	0.107971	0.111376	0.007001	0.004862	0.009452	0.083024
376.5	0.094332	0.108113	0.111775	0.007293	0.005214	0.010131	0.083141
376	0.095053	0.10826	0.11209	0.007166	0.005049	0.009808	0.083692
375.5	0.09533	0.109205	0.113461	0.006653	0.004246	0.009681	0.083253
375	0.095191	0.109998	0.113577	0.0075	0.005048	0.01027	0.084261
374.5	0.096815	0.110529	0.114217	0.006137	0.004586	0.010039	0.085257
374	0.096358	0.10955	0.114199	0.007267	0.005479	0.010703	0.085185
373.5	0.097202	0.110644	0.115506	0.006351	0.005874	0.010952	0.084004
373	0.09776	0.112524	0.115796	0.00717	0.006467	0.012013	0.085478
372.5	0.097566	0.112217	0.117335	0.00717	0.005771	0.010891	0.085567
372	0.09775	0.112442	0.116624	0.007783	0.006836	0.012547	0.085831
371.5	0.099934	0.113967	0.119109	0.009472	0.005998	0.0122	0.08745
371	0.098646	0.112948	0.118279	0.007839	0.005465	0.011689	0.085805
370.5	0.099487	0.11364	0.118773	0.008071	0.00535	0.012494	0.086082
370	0.100886	0.114964	0.121205	0.008683	0.006486	0.013547	0.088198
369.5	0.101307	0.114981	0.120311	0.007668	0.006042	0.013391	0.087692
369	0.101299	0.115791	0.120894	0.007898	0.005682	0.012563	0.087634
368.5	0.102521	0.117445	0.123388	0.008036	0.006189	0.012388	0.089772
368	0.101741	0.116124	0.122859	0.007226	0.005782	0.012947	0.088185
367.5	0.103629	0.117391	0.124479	0.008221	0.006666	0.013091	0.089247
367	0.103649	0.118824	0.124449	0.007815	0.006558	0.013515	0.090076
366.5	0.104432	0.11968	0.125865	0.007962	0.007236	0.014587	0.089689
366	0.104316	0.118788	0.125891	0.008133	0.00694	0.015425	0.089759
365.5	0.105053	0.120072	0.127583	0.009164	0.006965	0.014794	0.09146
365	0.104652	0.120259	0.12744	0.008337	0.006717	0.014394	0.091251
364.5	0.105287	0.120371	0.128864	0.008826	0.006928	0.015691	0.091756
364	0.106101	0.121942	0.129236	0.00879	0.007313	0.015819	0.091055
363.5	0.106708	0.121978	0.130378	0.00852	0.006974	0.015677	0.091328
363	0.106701	0.122916	0.131725	0.008785	0.006771	0.015506	0.092656
362.5	0.108439	0.124556	0.132756	0.008383	0.008072	0.016482	0.093469
362	0.109143	0.12468	0.13429	0.008624	0.007684	0.01659	0.093928
361.5	0.108977	0.125039	0.133208	0.008878	0.007982	0.01707	0.093037
361	0.108938	0.126103	0.135006	0.009632	0.008149	0.017181	0.093791
360.5	0.110605	0.127101	0.136109	0.009605	0.008887	0.017696	0.095212
360	0.1105	0.127373	0.136855	0.009497	0.007676	0.017317	0.094921
359.5	0.111515	0.127889	0.137341	0.009935	0.008605	0.018546	0.095749
359	0.110922	0.12754	0.1378	0.009615	0.007572	0.01781	0.093565
358.5	0.11127	0.128616	0.138876	0.009693	0.00898	0.018935	0.095383
358	0.113323	0.130447	0.14034	0.010056	0.008846	0.019251	0.096157
357.5	0.113487	0.130988	0.141034	0.010968	0.009151	0.019893	0.096187
357	0.114352	0.132122	0.142441	0.010442	0.009023	0.019927	0.097617
356.5	0.115631	0.133261	0.144502	0.009868	0.00956	0.019741	0.098171
356	0.115764	0.133886	0.14411	0.010212	0.009397	0.020707	0.097282
355.5	0.116552	0.134263	0.145303	0.010002	0.008527	0.020133	0.099001
355	0.11707	0.135065	0.147115	0.011298	0.010348	0.022309	0.098438
354.5	0.117359	0.135718	0.147511	0.010489	0.010129	0.021724	0.097434
354	0.117352	0.136239	0.148927	0.010753	0.010076	0.021765	0.098007
353.5	0.118026	0.137179	0.1502	0.010042	0.010017	0.021947	0.099465
353	0.119619	0.139162	0.151019	0.011811	0.010377	0.023063	0.0991
352.5	0.119961	0.140018	0.152419	0.011608	0.010164	0.023197	0.099888
352	0.121958	0.140858	0.153245	0.010676	0.011403	0.023379	0.101276
351.5	0.122898	0.141893	0.155527	0.011059	0.010894	0.024341	0.101397
351	0.123285	0.142877	0.157311	0.011412	0.010281	0.024284	0.101911
350.5	0.123202	0.143849	0.158619	0.010654	0.011986	0.025377	0.102063
350	0.124658	0.145925	0.160789	0.011745	0.011905	0.02591	0.102482
349.5	0.124862	0.146244	0.160258	0.01121	0.011731	0.025735	0.102088
349	0.124863	0.147572	0.161907	0.012964	0.013242	0.026723	0.102974
348.5	0.12657	0.147738	0.164396	0.012873	0.012933	0.027889	0.102404
348	0.128065	0.150141	0.165614	0.012291	0.012729	0.028561	0.103865
347.5	0.128894	0.150992	0.167832	0.012302	0.01351	0.0289	0.10419
347	0.129369	0.152	0.169208	0.012834	0.013156	0.029056	0.105432
346.5	0.130766	0.153618	0.172196	0.012445	0.012667	0.028643	0.105676
346	0.131553	0.15535	0.173333	0.013354	0.014429	0.030335	0.105889
345.5	0.132862	0.157113	0.176168	0.013144	0.013725	0.029962	0.106872
345	0.134013	0.157629	0.17741	0.013182	0.014622	0.030811	0.107731
344.5	0.135562	0.159713	0.179868	0.013424	0.014461	0.031725	0.107393
344	0.135828	0.160155	0.181103	0.013647	0.014632	0.031928	0.107625
343.5	0.137629	0.163563	0.184467	0.013763	0.014268	0.033066	0.108285
343	0.139091	0.163547	0.185948	0.014652	0.015933	0.034221	0.108568
342.5	0.140261	0.166656	0.189222	0.013369	0.014935	0.033731	0.109466
342	0.142737	0.168886	0.191669	0.014132	0.015383	0.035015	0.11087
341.5	0.142071	0.169063	0.193453	0.014781	0.015966	0.034699	0.109191
341	0.142945	0.170564	0.196659	0.012984	0.015292	0.034889	0.109452
340.5	0.144855	0.172995	0.199837	0.014796	0.016323	0.035573	0.111427
340	0.147672	0.176597	0.203306	0.014484	0.016315	0.037934	0.112568
339.5	0.148648	0.17944	0.206199	0.013803	0.017951	0.038383	0.112331
339	0.149048	0.181103	0.208419	0.016482	0.017438	0.037621	0.112648
338.5	0.15165	0.183256	0.212607	0.013248	0.01716	0.037707	0.114066
338	0.153125	0.184643	0.215231	0.016483	0.018501	0.039722	0.112853
337.5	0.155787	0.187335	0.218213	0.015296	0.018275	0.040884	0.114544
337	0.156656	0.191146	0.224019	0.015629	0.018999	0.041676	0.115106
336.5	0.158461	0.193213	0.228047	0.015815	0.018375	0.042251	0.116181
336	0.160686	0.196137	0.231417	0.0164	0.019031	0.043172	0.115706
335.5	0.161248	0.198317	0.236154	0.017227	0.019589	0.043938	0.11607
335	0.164505	0.20245	0.239133	0.017499	0.0201	0.044503	0.117816
334.5	0.16802	0.206909	0.245527	0.016716	0.022132	0.045928	0.11721
334	0.168794	0.209222	0.24938	0.016783	0.019895	0.045794	0.118898
333.5	0.171348	0.212867	0.254501	0.016461	0.020123	0.046454	0.118442
333	0.174119	0.217661	0.261155	0.017827	0.021669	0.048642	0.120447
332.5	0.175722	0.219715	0.265696	0.018425	0.021409	0.048429	0.120647
332	0.178119	0.225578	0.27091	0.017731	0.021948	0.049568	0.121292
331.5	0.180838	0.227136	0.277422	0.017478	0.022112	0.051203	0.120903
331	0.183896	0.232675	0.282694	0.019198	0.024081	0.052675	0.121224
330.5	0.185916	0.235947	0.288406	0.019139	0.022414	0.051972	0.122013
330	0.18924	0.240051	0.292944	0.019638	0.023601	0.053672	0.123755
329.5	0.191179	0.243186	0.298642	0.018728	0.023843	0.054641	0.122909
329	0.195409	0.24924	0.306872	0.020255	0.025651	0.057154	0.124359
328.5	0.197875	0.253698	0.313662	0.020408	0.025347	0.057844	0.125041
328	0.200542	0.258571	0.319545	0.021071	0.026445	0.058738	0.125079
327.5	0.203637	0.26219	0.325443	0.020259	0.026515	0.059569	0.125272
327	0.207096	0.26701	0.333497	0.021338	0.02686	0.06147	0.126549
326.5	0.210615	0.271542	0.340409	0.021726	0.027667	0.062331	0.127283
326	0.212524	0.276021	0.346873	0.021986	0.028277	0.063865	0.127236
325.5	0.216613	0.281735	0.355225	0.020722	0.028302	0.06491	0.127948
325	0.220431	0.28772	0.362597	0.023265	0.029626	0.067189	0.129829
324.5	0.221599	0.290778	0.368388	0.023125	0.029621	0.068027	0.12864
324	0.225472	0.296827	0.376557	0.022277	0.030767	0.069861	0.129969
323.5	0.22856	0.300904	0.383046	0.022947	0.030981	0.071432	0.130091
323	0.232418	0.307333	0.392245	0.023345	0.03172	0.072588	0.130033
322.5	0.236164	0.31346	0.401992	0.024889	0.032284	0.074716	0.13258
322	0.240158	0.319639	0.409559	0.025858	0.032618	0.076862	0.133057
321.5	0.243602	0.324824	0.418826	0.02482	0.033886	0.078016	0.13283
321	0.248206	0.331518	0.427197	0.026318	0.03572	0.081796	0.13451
320.5	0.25238	0.337602	0.43749	0.026872	0.035996	0.082775	0.134663
320	0.256259	0.344518	0.448077	0.026375	0.036971	0.085331	0.134137
319.5	0.260687	0.352527	0.457391	0.027945	0.037802	0.087962	0.136536
319	0.264059	0.356628	0.464443	0.027486	0.038675	0.089246	0.135817
318.5	0.26828	0.363906	0.474848	0.029025	0.040271	0.092008	0.137735
318	0.273771	0.371812	0.485241	0.029364	0.041978	0.095861	0.138195
317.5	0.278536	0.378753	0.496213	0.030583	0.042842	0.098386	0.138499
317	0.28553	0.388337	0.511512	0.031186	0.043618	0.101317	0.139659
316.5	0.288787	0.395717	0.522453	0.031008	0.045503	0.104423	0.13948
316	0.293894	0.404191	0.534337	0.032653	0.047084	0.108423	0.140847
315.5	0.300127	0.412958	0.548308	0.033303	0.048336	0.112001	0.141109
315	0.306161	0.423433	0.563032	0.035017	0.050955	0.116052	0.141891
314.5	0.311323	0.431876	0.576344	0.034857	0.051442	0.119044	0.141864
314	0.318618	0.444018	0.592829	0.035601	0.053926	0.123699	0.143482
313.5	0.325605	0.453501	0.608412	0.037599	0.056659	0.128637	0.142863
313	0.331955	0.465032	0.623855	0.037556	0.057046	0.131469	0.144245
312.5	0.339972	0.476747	0.64138	0.039394	0.059801	0.137203	0.144987
312	0.348696	0.490568	0.6626	0.04138	0.062353	0.143831	0.145007
311.5	0.35828	0.50522	0.682007	0.042849	0.066598	0.149943	0.146847
311	0.367277	0.520922	0.705147	0.043433	0.067774	0.155631	0.147933
310.5	0.378035	0.535807	0.726232	0.04519	0.071066	0.161375	0.14843
310	0.38849	0.551561	0.750628	0.04748	0.075378	0.16856	0.149097
309.5	0.400997	0.570191	0.776157	0.049075	0.077771	0.175394	0.150438
309	0.413797	0.590815	0.80506	0.051909	0.082089	0.184508	0.151091
308.5	0.427823	0.612526	0.836722	0.053309	0.085996	0.192292	0.152021
308	0.442489	0.632498	0.865014	0.055847	0.09037	0.199662	0.152874
307.5	0.456872	0.653887	0.893701	0.057752	0.094418	0.208925	0.152959
307	0.472932	0.676476	0.926939	0.061328	0.099171	0.217943	0.154113
306.5	0.491696	0.70432	0.96521	0.063648	0.103812	0.228119	0.155313
306	0.511112	0.733787	1.00589	0.066366	0.10919	0.237953	0.156417
305.5	0.53295	0.765823	1.04943	0.069107	0.113886	0.249584	0.156148
305	0.554424	0.797692	1.09426	0.071327	0.119929	0.261121	0.158283
304.5	0.57691	0.830261	1.13733	0.074847	0.124013	0.270719	0.159938
304	0.60233	0.86342	1.18681	0.078495	0.131777	0.282745	0.161278
303.5	0.629464	0.902345	1.23717	0.081631	0.136971	0.297201	0.162074
303	0.658506	0.943243	1.2956	0.08596	0.143155	0.309663	0.162279
302.5	0.690158	0.990239	1.35642	0.088414	0.15061	0.323365	0.163265
302	0.716286	1.02744	1.40791	0.091434	0.155754	0.334205	0.164131
301.5	0.742698	1.06298	1.45741	0.093438	0.160466	0.344197	0.164817
301	0.775178	1.1078	1.51899	0.098689	0.168107	0.358686	0.166418
300.5	0.81119	1.15899	1.58364	0.101676	0.175745	0.373314	0.16719
300	0.847672	1.21164	1.65461	0.106983	0.183288	0.38925	0.167488
299.5	0.893123	1.27334	1.74084	0.110794	0.191592	0.406163	0.170387
299	0.931556	1.32585	1.81	0.11567	0.197781	0.421495	0.170031
298.5	0.96858	1.37651	1.87896	0.120648	0.206164	0.43687	0.170411
298	1.01018	1.4354	1.94958	0.123222	0.212955	0.452547	0.171198
297.5	1.05431	1.49815	2.03834	0.128517	0.220966	0.468969	0.173034
297	1.09185	1.55273	2.10983	0.133088	0.228531	0.485277	0.171563
296.5	1.13386	1.60601	2.17606	0.1368	0.235975	0.499277	0.173438
296	1.17025	1.65902	2.24517	0.141574	0.244216	0.515658	0.175
295.5	1.21098	1.71219	2.30442	0.146678	0.250778	0.532596	0.175395
295	1.25192	1.77168	2.40667	0.152043	0.260366	0.550439	0.17679
294.5	1.29428	1.82985	2.48166	0.155541	0.268303	0.567653	0.177774
294	1.33956	1.89108	2.51867	0.161194	0.27734	0.587681	0.178486
293.5	1.38102	1.94392	2.59694	0.16447	0.286281	0.606614	0.180048
293	1.42084	1.99283	2.69365	0.171911	0.295554	0.626079	0.181328
292.5	1.45788	2.04918	2.78895	0.176709	0.304293	0.644948	0.182141
292	1.50354	2.12843	2.86137	0.18189	0.313914	0.665819	0.182341
291.5	1.5428	2.14879	2.88281	0.186958	0.323398	0.685956	0.183223
291	1.58402	2.2297	2.97425	0.193478	0.332779	0.707981	0.184693
290.5	1.61419	2.26008	2.99274	0.199039	0.340145	0.725753	0.185188
290	1.64623	2.30608	3.06018	0.203792	0.34897	0.743195	0.187293
289.5	1.67933	2.34189	3.00012	0.209994	0.359285	0.764823	0.188068
289	1.70558	2.40102	3.10334	0.215487	0.369347	0.788736	0.188932
288.5	1.74774	2.42576	3.05406	0.220868	0.379146	0.81173	0.190202
288	1.77894	2.476	3.1458	0.228657	0.389524	0.83681	0.191223
287.5	1.81156	2.52047	3.34032	0.234403	0.401304	0.861202	0.191017
287	1.83692	2.57011	3.27756	0.239713	0.409938	0.885397	0.192523
286.5	1.8562	2.63521	3.44353	0.245949	0.420051	0.909297	0.193565
286	1.88728	2.63952	3.38272	0.251657	0.431762	0.933341	0.19516
285.5	1.90961	2.6566	3.39083	0.259595	0.442288	0.958907	0.196215
285	1.93311	2.68915	3.36387	0.268	0.454175	0.985912	0.197058
284.5	1.95417	2.7091	3.45644	0.272433	0.463984	1.00808	0.197819
284	1.9707	2.75382	3.51927	0.278598	0.472645	1.03118	0.198671
283.5	1.98294	2.76847	3.49206	0.286312	0.486431	1.06143	0.199994
283	1.99958	2.7978	3.46853	0.293925	0.499329	1.09147	0.201624
282.5	2.01777	2.79782	3.71058	0.302312	0.512462	1.12017	0.202686
282	2.02337	2.89339	3.90766	0.308584	0.523172	1.14837	0.202378
281.5	2.04115	2.89862	3.66515	0.316584	0.535278	1.17776	0.203637
281	2.04171	2.86388	3.61336	0.323414	0.548297	1.20413	0.204388
280.5	2.05503	2.90076	3.73648	0.332842	0.561161	1.2364	0.206038
280	2.05169	2.85372	3.47526	0.340015	0.575231	1.2658	0.207799
279.5	2.06078	2.88334	3.33793	0.348386	0.587746	1.29795	0.207489
279	2.06272	2.87413	3.37324	0.357362	0.600916	1.32903	0.211264
278.5	2.05392	2.90772	3.44327	0.363591	0.612122	1.35395	0.211445
278	2.06313	2.89914	3.83265	0.370274	0.624432	1.38192	0.212747
277.5	2.06168	2.89793	3.64079	0.379334	0.638832	1.41603	0.213025
277	2.06381	2.9418	3.70372	0.389192	0.651854	1.44673	0.215207
276.5	2.05654	2.98931	3.61145	0.3974	0.665876	1.48178	0.215765
276	2.05824	2.95706	3.78386	0.406304	0.680107	1.51172	0.216485
275.5	2.05887	2.94615	3.54763	0.412184	0.690889	1.53586	0.217429
275	2.03744	2.93638	3.5228	0.422334	0.705943	1.57207	0.218114
274.5	2.02572	2.92715	4.2402	0.432006	0.721503	1.60794	0.220874
274	2.01662	2.91082	3.60325	0.438684	0.734185	1.63957	0.221726
273.5	2.01638	2.9033	3.69855	0.447623	0.749243	1.67081	0.222388
273	2.00733	2.85411	3.8096	0.45524	0.762647	1.69977	0.222972
272.5	1.99772	2.85487	NaN (Não é um número)	0.462104	0.77365	1.72668	0.225773
272	1.98995	2.9101	3.67265	0.469123	0.788264	1.75484	0.225606
271.5	1.9801	2.86545	3.91159	0.478422	0.799824	1.78292	0.229363
271	1.96936	2.88089	3.7555	0.483423	0.811693	1.80662	0.227779
270.5	1.95322	2.83954	3.98483	0.494967	0.828861	1.84108	0.228712
270	1.93413	2.85524	NaN (Não é um número)	0.501559	0.838401	1.86862	0.231744
269.5	1.92207	2.76649	3.80355	0.508141	0.853118	1.88892	0.231471
269	1.91286	2.82737	3.99793	0.515322	0.864765	1.92457	0.233208
268.5	1.89758	2.8262	3.60882	0.523357	0.877297	1.94803	0.234924
268	1.89122	2.79991	3.59281	0.53079	0.890038	1.97919	0.235384
267.5	1.87606	2.77205	3.91614	0.53538	0.901919	2.00574	0.237089
267	1.86847	2.71237	3.80309	0.541643	0.91118	2.02402	0.239654
266.5	1.85596	2.7311	3.77307	0.547993	0.92086	2.04309	0.238373
266	1.85129	2.76157	3.871	0.555528	0.93455	2.0656	0.240061
265.5	1.83885	2.70554	3.50515	0.562421	0.949049	2.09737	0.241697
265	1.82824	2.70804	3.50599	0.569886	0.962173	2.12719	0.242901
264.5	1.82432	2.69771	3.98798	0.577997	0.97635	2.15441	0.244345
264	1.81061	2.72259	3.83974	0.585444	0.989843	2.17571	0.245243
263.5	1.80482	2.67229	3.98129	0.592299	1.00135	2.19391	0.247294
263	1.79692	2.65619	3.56846	0.599471	1.01485	2.23684	0.24822
262.5	1.7945	2.64815	3.80643	0.606995	1.02815	2.25449	0.249605
262	1.79012	2.63595	3.67964	0.615664	1.04647	2.2826	0.251366
261.5	1.78585	2.64251	3.59776	0.624921	1.06157	2.31317	0.252889
261	1.78368	2.65932	3.62608	0.631281	1.07266	2.3531	0.253895
260.5	1.78365	2.67401	3.80176	0.638573	1.08446	2.36185	0.255357
260	1.78354	2.65621	3.84871	0.644546	1.09798	2.38521	0.256505
259.5	1.78476	2.65772	3.93388	0.6533	1.11253	2.40633	0.258099
259	1.78269	2.67213	3.82702	0.666199	1.13128	2.42883	0.259821
258.5	1.78625	2.63185	3.60256	0.673368	1.15	2.47875	0.260281
258	1.79264	2.68275	4.44718	0.683913	1.16476	2.48955	0.262538
257.5	1.80186	2.69504	3.69786	0.695039	1.18064	2.50529	0.26317
257	1.80123	2.64558	3.55824	0.706097	1.19941	2.53323	0.263972
256.5	1.8079	2.68589	3.60423	0.717096	1.21606	2.56137	0.266996
256	1.81949	2.68871	3.51146	0.729545	1.23679	2.60223	0.26871
255.5	1.82705	2.67685	4.97565	0.740143	1.25383	2.61979	0.269774
255	1.83532	2.66639	3.62843	0.749609	1.27186	2.63295	0.27162
254.5	1.84131	2.7312	3.80612	0.763127	1.28978	2.68962	0.271902
254	1.85842	2.72928	4.12644	0.778554	1.31464	2.72546	0.274356
253.5	1.87019	2.75362	3.74702	0.792277	1.33722	2.75537	0.276883
253	1.88668	2.78398	3.83606	0.806862	1.35974	2.7494	0.278505
252.5	1.90154	2.81612	3.92771	0.819779	1.37827	2.79227	0.279914
252	1.91024	2.78427	3.75297	0.833393	1.39688	2.82201	0.280344
251.5	1.92585	2.78995	4.04827	0.848883	1.42052	2.84829	0.28309
251	1.94682	2.84992	3.91462	0.867953	1.44733	2.89588	0.284639
250.5	1.96096	2.8894	3.80806	0.885792	1.47502	2.89849	0.287606
250	1.98142	2.88483	4.19173	0.904839	1.49927	2.987	0.289553
249.5	1.99524	2.92579	4.42988	0.921114	1.52258	2.97865	0.290457
249	2.01429	2.95588	3.86832	0.936724	1.54416	2.98435	0.292952
248.5	2.03443	2.98914	4.4065	0.956473	1.56922	3.02324	0.293765
248	2.0542	2.97601	4.25032	0.978938	1.60099	3.07678	0.296228
247.5	2.08223	3.013	4.08827	0.99939	1.63119	3.09775	0.298152
247	2.0994	3.05964	4.29299	1.01752	1.6548	3.1342	0.30111
246.5	2.12025	3.04623	4.30617	1.03768	1.68176	3.15749	0.303738
246	2.14573	3.084	3.95668	1.06311	1.7118	3.13345	0.306197
245.5	2.16762	3.12735	4.93139	1.09074	1.74827	3.20248	0.307784
245	2.19975	3.13837	4.17187	1.1181	1.78243	3.24656	0.310706
244.5	2.23061	3.15186	3.69986	1.14701	1.82132	3.30371	0.31465
244	2.25156	3.12378	NaN (Não é um número)	1.17399	1.85776	3.30946	0.317819
243.5	2.28626	3.25822	4.24427	1.19908	1.8894	3.3027	0.320933
243	2.3091	3.34115	4.57018	1.22265	1.92096	3.41867	0.322788
242.5	2.33567	3.33978	4.10775	1.24837	1.953	3.43601	0.326622
242	2.37144	3.41239	4.23916	1.27815	1.99207	3.45784	0.33072
241.5	2.40277	3.36416	3.86379	1.31079	2.03207	3.52725	0.334482
241	2.42402	3.41841	NaN (Não é um número)	1.34526	2.07504	3.45692	0.338564
240.5	2.46064	3.47365	4.44525	1.37571	2.10157	3.37583	0.344192
240	2.49214	3.4229	3.82254	1.40711	2.13801	3.48681	0.348392
239.5	2.54382	3.48789	4.35785	1.44336	2.2001	3.67942	0.354059
239	2.57842	3.72234	4.19816	1.47985	2.225	3.37063	0.360261
238.5	2.61333	3.46693	3.75544	1.5091	2.27373	3.61124	0.364928
238	2.65265	3.61112	4.24329	1.54185	2.30156	3.71856	0.371718
237.5	2.65582	3.4983	3.70377	1.57276	2.35808	3.92218	0.378205
237	2.71655	3.67442	4.0839	1.60421	2.38625	3.64928	0.385418
236.5	2.73554	3.68033	4.11272	1.63956	2.43444	4.08065	0.39321
236	2.80588	3.64439	4.12291	1.67539	2.47638	3.65861	0.402465
235.5	2.81359	3.69166	NaN (Não é um número)	1.71366	2.52419	3.91689	0.411432
235	2.89636	3.86538	4.23461	1.74352	2.54916	4.1691	0.420533
234.5	2.89565	3.80123	3.93953	1.77578	2.59546	4.00814	0.429608
234	2.93558	3.77314	4.54384	1.80339	2.61994	4.00309	0.439601
233.5	2.96249	3.8067	4.02472	1.83928	2.67634	3.80942	0.451456
233	3.02298	4.39641	5.53454	1.87327	2.70338	3.72392	0.464817
232.5	3.10699	3.71709	3.80549	1.90896	2.75607	4.00908	0.480533
232	3.10041	4.91491	4.72535	1.93687	2.77996	4.18291	0.492649
231.5	3.08703	4.04296	4.94291	1.96239	2.82128	4.13126	0.504625
231	3.16398	3.96063	4.60404	1.98665	2.84048	4.2965	0.51842
230.5	3.19409	4.12169	4.2771	2.02068	2.89963	4.25933	0.535809
230	3.29263	4.09763	4.43454	2.0496	2.92422	4.17656	0.55493
229.5	3.26329	4.09573	4.74513	2.06893	2.9656	4.02794	0.570667
229	3.30939	4.17533	4.72169	2.08552	2.98168	4.10092	0.585437
228.5	3.40453	4.51	4.84249	2.10665	2.98621	4.21853	0.602202
228	3.4325	4.19151	3.90283	2.12931	3.05872	3.98087	0.621386
227.5	3.43244	4.41407	4.25528	2.1441	3.03645	4.41953	0.645422
227	3.38318	4.02421	3.79578	2.15977	3.03789	3.88916	0.668298
226.5	3.42133	3.88737	3.59911	2.1797	3.00245	4.1398	0.689495
226	3.47967	4.32803	6.24431	2.19067	3.0358	5.1758	0.709547
225.5	3.5169	4.50136	4.6274	2.21145	3.03009	3.8279	0.731148
225	3.46779	4.02029	3.90902	2.22647	3.1331	NaN (Não é um número)	0.75672
224.5	3.3646	3.80683	4.09031	2.21734	3.11018	3.97096	0.783444
224	3.43515	3.92351	3.68336	2.24342	3.129	NaN (Não é um número)	0.811083
223.5	3.30519	4.29769	3.7298	2.26399	3.05406	3.80512	0.838709
223	3.67969	3.35068	3.60166	2.27409	3.26589	3.72324	0.865085
222.5	3.9492	4.15822	3.59515	2.29474	3.19648	3.56417	0.892649
222	3.48218	3.68546	3.93722	2.29886	3.216	3.71919	0.92065
221.5	3.31258	3.49407	4.01257	2.29023	3.27022	3.57248	0.947531
221	NaN (Não é um número)	3.58843	4.05024	2.30406	3.0489	4.43319	0.981208
220.5	3.44378	3.83213	3.73443	2.32797	3.33857	4.10661	1.01581
220	3.39646	3.6697	NaN (Não é um número)	2.33352	3.17781	4.18071	1.04177
219.5	3.55159	3.89399	4.06195	2.35613	3.1576	3.78905	1.07072
219	3.84437	4.89257	3.38783	2.35694	3.14641	3.14346	1.10774
218.5	3.65542	NaN (Não é um número)	3.44898	2.38765	3.1437	NaN (Não é um número)	1.14193
218	3.92219	3.69628	3.73549	2.40823	3.27145	4.3609	1.18104
217.5	3.95681	NaN (Não é um número)	4.04839	2.4396	3.42484	4.73825	1.21889
217	3.55451	3.30236	3.31281	2.43801	3.07552	3.65951	1.24911
216.5	3.57903	5.23466	4.05987	2.5007	3.36714	3.74334	1.28904
216	3.73848	NaN (Não é um número)	NaN (Não é um número)	2.51959	3.3196	NaN (Não é um número)	1.32612
215.5	NaN (Não é um número)	3.81676	3.44367	2.57773	3.35677	3.58807	1.37016
215	3.54037	3.766	4.1704	2.62004	3.33712	3.60334	1.42015
214.5	3.78124	3.96828	3.76814	2.60205	3.31849	3.80176	1.44986
214	3.61386	4.03273	4.17135	2.73047	3.95053	3.48382	1.48872
213.5	3.72056	3.76994	NaN (Não é um número)	2.75409	3.50549	NaN (Não é um número)	1.5301
213	NaN (Não é um número)	4.26839	3.42595	2.69569	3.258	3.47155	1.57348
212.5	3.43906	NaN (Não é um número)	4.45779	2.85291	3.5369	4.23032	1.63404
212	NaN (Não é um número)	3.82607	3.42342	2.85756	3.32326	NaN (Não é um número)	1.68379
211.5	4.76539	3.42217	4.13092	2.90111	4.26553	NaN (Não é um número)	1.7316
211	NaN (Não é um número)	NaN (Não é um número)	4.29775	2.94155	3.45132	4.50507	1.78326
210.5	NaN (Não é um número)	3.60609	3.39344	2.7923	3.32451	3.66598	1.83793
210	3.43713	3.45142	NaN (Não é um número)	3.0597	3.33378	3.35619	1.90586
209.5	3.9456	3.42502	NaN (Não é um número)	3.07248	NaN (Não é um número)	3.76076	1.97274
209	3.70637	4.33125	3.8627	3.09548	3.50537	4.21289	2.05766
208.5	3.87491	3.43068	3.64723	3.10243	3.26578	3.66437	2.10758
208	NaN (Não é um número)	3.69126	4.47068	3.23122	3.43337	3.28734	2.18845
207.5	3.47198	3.7664	NaN (Não é um número)	3.25969	3.90824	3.46845	2.23642
207	3.51412	4.26248	3.46949	3.14988	NaN (Não é um número)	NaN (Não é um número)	2.36678
206.5	3.6729	3.59127	3.51731	3.04412	3.59098	3.53051	2.46441
206	NaN (Não é um número)	3.35746	4.27144	3.72189	4.06942	3.44901	2.56823
205.5	3.57281	3.70576	3.33815	3.28067	4.22875	4.12038	2.67312
205	3.51091	3.65736	3.22043	3.20688	3.64249	3.74752	2.66643
204.5	3.71867	NaN (Não é um número)	3.79106	3.4008	3.49174	3.66152	2.72973
204	NaN (Não é um número)	4.08261	NaN (Não é um número)	3.16467	3.56967	3.38281	2.85056
203.5	NaN (Não é um número)	3.52273	3.32546	3.449	3.28445	3.31678	2.91173
203	3.49818	3.82685	3.24292	3.23321	3.54106	3.5002	3.01236
202.5	3.42528	3.43764	3.37792	3.45134	3.11172	3.45561	2.88054
202	3.64743	3.14126	3.78655	3.281	3.05346	NaN (Não é um número)	2.89401
201.5	NaN (Não é um número)	3.99142	NaN (Não é um número)	3.04846	NaN (Não é um número)	3.39025	2.86843
201	3.14115	3.75584	3.4648	3.66822	3.08863	NaN (Não é um número)	2.75877
200.5	5.0677	3.40749	3.64378	3.42923	NaN (Não é um número)	3.15162	2.91834
200	NaN (Não é um número)	5.71236	3.32803	3.19276	3.32457	3.06648	2.79546
