# Supplementary material for: About the Sterilization of Chitosan Hydrogel Nanoparticles
Source: PLoS One. 2016 Dec 21;11(12):e0168862. doi: 10.1371/journal.pone.0168862 (PMC5176313; doi:10.1371/journal.pone.0168862)
Supplement: S3 File — Size, PDI and Zeta Potential statistical data. (XLSX) [file pone.0168862.s003.xlsx]

## Sheet: Planilha1
	SIZE (nm)
	Mean	STD	IQR	0	0.25	50% (Median)	0.75	1	n
CTRL	295	10.0285	10.75	278	291.75	297	302.5	305	8
CTRL.8kGy	3132	118.18	56.75	2890	3119.5	3156.5	3176.25	3300	8
CTRL.13kGy	1776.43	105.378	136.5	1603	1713	1819	1849.5	1888	7
CTRL.25kGy	3103.5	235.808	140.5	2557	3104	3173.5	3244.5	3272	8
GLU.2.5%-8kGy	402.4	3.97492	3	399	400	401	403	409	5
GLU.2.5%-13kGy	308.5	58.4323	34.5	276	277.5	281	312	396	4
GLU.2.5%-25kGy	281	20.199	36	265	265	269	301	305	5
GLU.2.5%-CTRL	395.429	50.6519	90.5	338	344	423	434.5	450	7
GLU.5%-8kGy	353.333	3.05505	3	350	352	354	355	356	3
GLU.5%-13kGy	340	3.4641	3	338	338	338	341	344	3
GLU.5%-25kGy	280.667	1.1547	1	280	280	280	281	282	3
GLU.5%-CTRL	378.667	3.78594	3.5	376	376.5	377	380	383	3
MAN.2.5%-8kGy	325.333	3.21455	3	323	323.5	324	326.5	329	3
MAN.2.5%-13kGy	306.667	3.51188	3.5	303	305	307	308.5	310	3
MAN.2.5%-25kGy	295.333	4.16333	4	292	293	294	297	300	3
MAN.2.5%-CTRL	360	5.19615	4.5	354	358.5	363	363	363	3
MAN.5%-8kGy	359	2.64575	2.5	357	357.5	358	360	362	3
MAN.5%-13kGy	352	6	6	346	349	352	355	358	3
MAN.5%-25kGy	339.333	4.50925	4.5	335	337	339	341.5	344	3
MAN.5%-CTRL	387.333	6.80686	6.5	382	383.5	385	390	395	3
CTRL-Oz	380.667	3.05505	3	378	379	380	382	384	3
CTRL-Oz-4P	315	2	2	313	314	315	316	317	3
CTRL-Oz-8P	317.667	1.52753	1.5	316	317	318	318.5	319	3
CTRL-Oz-10P	378	8	8	370	374	378	382	386	3
GLU-Oz	367	3	3	364	365.5	367	368.5	370	3
GLU Oz-8P	341.333	3.05505	3	338	340	342	343	344	3
GLU Oz-10P	295	7.81025	7	290	290.5	291	297.5	304	3
MAN-Oz	282.667	2.51661	2.5	280	281.5	283	284	285	3
MAN-Oz-8P	264.667	3.78594	3.5	262	262.5	263	266	269	3
MAN-Oz-10P	314.333	7.50555	7.5	307	310.5	314	318	322	3
	PDI
	Mean	STD	IQR	0	0.25	50% (Median)	0.75	1	n
CTRL	0.176	0.0338578	0.03525	0.104	0.162	0.178	0.19725	0.247	18
CTRL.8kGy	0.5727	0.0811707	0.12675	0.474	0.5085	0.5555	0.63525	0.704	10
CTRL.13kGy	0.642455	0.136924	0.1145	0.504	0.563	0.63	0.6775	1	11
CTRL.25kGy	0.69975	0.127361	0.13375	0.535	0.64025	0.679	0.774	1	12
GLU.2.5%-8kGy	0.193	0.0408384	0.0625	0.12	0.1575	0.21	0.22	0.24	10
GLU.2.5%-13kGy	0.185	0.0557674	0.09	0.11	0.145	0.19	0.235	0.24	6
GLU.2.5%-25kGy	0.157167	0.0272867	0.0125	0.13	0.145	0.1505	0.1575	0.209	6
GLU.2.5%-CTRL	0.184167	0.0435803	0.0475	0.12	0.155	0.18	0.2025	0.26	12
GLU.5%-8kGy	0.11725	0.0387417	0.02225	0.092	0.098	0.101	0.12025	0.175	4
GLU.5%-13kGy	0.145	0.0373229	0.0365	0.113	0.1245	0.136	0.161	0.186	3
GLU.5%-25kGy	0.146	0.021	0.0195	0.122	0.1385	0.155	0.158	0.161	3
GLU.5%-CTRL	0.144333	0.0211266	0.019	0.12	0.1375	0.155	0.1565	0.158	3
MAN.2.5%-8kGy	0.108	0.0457384	0.043	0.074	0.082	0.09	0.125	0.16	3
MAN.2.5%-13kGy	0.184567	0.0602616	0.05285	0.115	0.1665	0.218	0.21935	0.2207	3
MAN.2.5%-25kGy	0.185667	0.010504	0.0105	0.175	0.1805	0.186	0.191	0.196	3
MAN.2.5%-CTRL	0.151667	0.00152753	0.0015	0.15	0.151	0.152	0.1525	0.153	3
MAN.5%-8kGy	0.141667	0.0582266	0.0545	0.099	0.1085	0.118	0.163	0.208	3
MAN.5%-13kGy	0.139667	0.0145029	0.0145	0.125	0.1325	0.14	0.147	0.154	3
MAN.5%-25kGy	0.185	0.015	0.015	0.17	0.1775	0.185	0.1925	0.2	3
MAN.5%-CTRL	0.173333	0.00907377	0.009	0.165	0.1685	0.172	0.1775	0.183	3
CTRL-Oz	0.159667	0.020108	0.0195	0.143	0.1485	0.154	0.168	0.182	3
CTRL-Oz-4P	0.189	0.0157162	0.0145	0.171	0.1835	0.196	0.198	0.2	3
CTRL-Oz-8P	0.240333	0.0111505	0.0105	0.232	0.234	0.236	0.2445	0.253	3
CTRL-Oz-10P	0.19	0.02	0.02	0.17	0.18	0.19	0.2	0.21	3
GLU-Oz	0.188333	0.0051316	0.005	0.184	0.1855	0.187	0.1905	0.194	3
GLU Oz-8P	0.235	0.008	0.008	0.227	0.231	0.235	0.239	0.243	3
GLU Oz-10P	0.239667	0.0301717	0.0275	0.205	0.2295	0.254	0.257	0.26	3
MAN-Oz	0.175	0.0121655	0.011	0.161	0.171	0.181	0.182	0.183	3
MAN-Oz-8P	0.198667	0.00550757	0.005	0.195	0.1955	0.196	0.2005	0.205	3
MAN-Oz-10P	0.210667	0.0314696	0.0275	0.192	0.1925	0.193	0.22	0.247	3
	ZETA POTENTIAL
	Mean	STD	IQR	0	0.25	50% (Median)	0.75	1	n
CTRL	31.4	0.43589	0.4	31.1	31.15	31.2	31.55	31.9	3
CTRL.8kGy	21.4333	0.305505	0.3	21.1	21.3	21.5	21.6	21.7	3
CTRL.13kGy	25.3667	1.17189	1.1	24.5	24.7	24.9	25.8	26.7	3
CTRL.25kGy	19.3333	0.472582	0.45	18.8	19.15	19.5	19.6	19.7	3
GLU.2.5%-8kGy	23.1833	0.519294	0.75	22.6	22.825	23.05	23.575	23.9	6
GLU.2.5%-13kGy	21.5833	2.74329	3	17.1	20.625	21.6	23.625	24.6	6
GLU.2.5%-25kGy	22.1	0.7	0.7	21.4	21.75	22.1	22.45	22.8	3
GLU.2.5%-CTRL	26.0333	0.378594	0.35	25.6	25.9	26.2	26.25	26.3	3
GLU.5%-8kGy	19.7667	0.862168	0.85	19	19.3	19.6	20.15	20.7	3
GLU.5%-13kGy	21.6667	0.723418	0.65	21.2	21.25	21.3	21.9	22.5	3
GLU.5%-25kGy	19.4667	0.702377	0.7	18.8	19.1	19.4	19.8	20.2	3
GLU.5%-CTRL	23.0333	1.15902	1.15	21.8	22.5	23.2	23.65	24.1	3
MAN.2.5%-8kGy	21.2	0.5	0.5	20.7	20.95	21.2	21.45	21.7	3
MAN.2.5%-13kGy	21.4667	1.22202	1.2	20.4	20.8	21.2	22	22.8	3
MAN.2.5%-25kGy	20.0667	1.04083	1	18.9	19.65	20.4	20.65	20.9	3
MAN.2.5%-CTRL	22.9	1.0583	1	22.1	22.3	22.5	23.3	24.1	3
MAN.5%-8kGy	21.2	0.5	0.5	20.7	20.95	21.2	21.45	21.7	3
MAN.5%-13kGy	21.4667	1.22202	1.2	20.4	20.8	21.2	22	22.8	3
MAN.5%-25kGy	20.0667	1.04083	1	18.9	19.65	20.4	20.65	20.9	3
MAN.5%-CTRL	22.9	1.0583	1	22.1	22.3	22.5	23.3	24.1	3
CTRL-Oz	27.1667	0.416333	0.4	26.7	27	27.3	27.4	27.5	3
CTRL-Oz-4P	22.7333	0.802081	0.8	21.9	22.35	22.8	23.15	23.5	3
CTRL-Oz-8P	22.2333	0.550757	0.5	21.6	22.05	22.5	22.55	22.6	3
CTRL-Oz-10P	21.2	0.7	0.7	20.5	20.85	21.2	21.55	21.9	3
GLU-Oz	26.9733	0.834286	0.725	26.01	26.73	27.45	27.455	27.46	3
GLU Oz-8P	28.1633	0.963449	0.945	27.11	27.745	28.38	28.69	29	3
GLU Oz-10P	27.1867	3.66095	3.65	23.7	25.28	26.86	28.93	31	3
MAN-Oz	26.54	0.7502	0.75	25.78	26.17	26.56	26.92	27.28	3
MAN-Oz-8P	22.2133	1.38399	1.37	20.73	21.585	22.44	22.955	23.47	3
MAN-Oz-10P	24.4433	0.856174	0.805	23.47	24.125	24.78	24.93	25.08	3
